# Supplementary material for: Development of Free Testosterone Chemiluminescence Detection Kit and Its Clinical Application
Source: J Anal Methods Chem. 2026 Apr 28;2026:5165899. doi: 10.1155/jamc/5165899 (PMC13122427; doi:10.1155/jamc/5165899)
Supplement: Supplementary file 1 — Supporting Information 1 Supporting 1. Date—raw data for assay optimization (magnetic bead concentration, checkerboard titration), linearity, LoB, accuracy, precision, stability, specificity, and method comparison. [file JAMC-2026-5165899-s001.xlsx]

## Sheet: Sheet1
Beads
Free testosterone calibrator	Beads concentration	Beads concentration	Beads concentration	Beads concentration
	15 mg/mL	10 mg/mL	7 mg/mL	5 mg/mL
S1	7328391	7612894	7427162	7213465
S2	1324212	1527381	1125361	1231461
S3	712361	763372	714535	709869
S4	293812	305552	271829	234265
S5	112831	152776	113728	109281
S6	70121	76842	73212	71231
S7	33238	38738	32142	31271
S8	10293	19369	14321	12131
Checkerboard test data
		Biotin-T antibody 3 μg/mL			Biotin-T antibody 5 μg/mL			Biotin-T antibody 7 μg/mL
	pg/mL	T-AE 0.01 ng/mL	T-AE 0.05 ng/mL	T-AE 0.1 ng/mL	T-AE 0.01 ng/mL	T-AE 0.05 ng/mL	T-AE 0.1 ng/mL	T-AE 0.01 ng/mL	T-AE 0.05 ng/mL	T-AE 0.1 ng/mL
A	0	3231421	2340123	20441234	50231231	76123123	9785188	20132312	30384736	34256882
D	25	2.00205e+06	1832032	17424123	4012312	3141232	592948	5.23583e+06	6.37485e+06	5313152
F	100	873231	741241	6984241	100413	76141	304294	702065	749958	770922
	D/A	0.619557	0.782879	0.852401	0.0798768	0.0412651	0.0605964	0.260071	0.209804	0.155097
	F/A	0.436169	0.4046	0.400837	0.00199902	0.00100023	0.0310974	0.0348725	0.0246821	0.0225041
Linearity
	RLU	Theoretical concentration	Actual concentration
S1	7612894	0	0
S2	1527381	5	4.98
S3	763372	10	10.72
S4	305552	25	25.97
S5	152776	50	51.37
S6	76842	100	101.23
S7	38738	200	200.31
S8	19369	400	400.11
Limit of Blank
	Test1	Test2	Test3
1	9971123	9328392	9362712
2	9873238	9328371	9898778
3	9872128	9238283	9896745
4	9871283	9128371	9857843
5	9872134	9237281	9837489
6	9871238	9237471	9782673
7	9971283	9327481	9876872
8	9872381	9234821	9787627
9	9972837	9234812	9875214
10	9871237	9123741	9765361
11	9972283	9234713	9873216
12	9872374	9123421	9362612													偏差3
13	9872183	9234612	9836471
14	9899722	9323713	9763451
15	9871274	9236132	9876312
16	9971384	9126382	9565412
17	9872374	9231637	9764187
18	9873828	9236173	9876499
19	9973284	9213812	9872098
20	9771273	9231323	9860941
Mean value（M)	9.89844e+06	9.23055e+06	9.77963e+06
Standard deviation（SD）	54762.7	65679.1	161611
M-2SD	9.78892e+06	9.09919e+06	9.4564e+06
Concentration	0.013	0.021	0.016
Accuracy test of free testosterone kit
Concentration (pg/mL)	Test 1	Test 2	Test 3	Mean value(pg/mL)	Relative deviation(%)
5	4.98	5.11	4.91	5.01	0.2
200	202.1	199.1	201.6	200.35	0.18
Comparison of Intra-batch variation measurement results of free testosterone detection kits
	Low value quality control	High value quality control
1	5.12	100.38
2	5.29	101.23
3	4.98	100.98
4	5.38	99.98
5	5.02	100.21
6	5.11	100.13
7	5.24	99.87
8	5.12	102.34
9	5.29	100.42
10	4.99	100.71
Fitting concentration M	5.154	100.625
Fitting concentration SD	0.13938	0.741309
Fitting concentration CV	0.027043	0.00736704
Comparison of Batch-to-batch variation measurement results of free testosterone detection kits
Number of tests	Low value quality control			High value quality control
	First batch	Second batch	Third party	First batch	Second batch	Third party
1	5.17	5.17	4.85	97.1	103.61	100.2
2	5.16	5	5.13	100.62	102.48	102.03
3	4.9	4.8	4.96	95.29	104.01	99.16
4	4.88	4.82	4.86	96.96	96.92	102.19
5	5.05	4.82	4.97	98.18	103.62	104.92
6	5.18	5.15	4.86	97.96	101.27	95.14
7	5.11	4.8	4.95	104.69	104.85	95.91
8	5.17	4.91	5.07	100.49	103.05	102.38
9	4.8	5.11	4.9	100.37	98.61	102.48
10	5.03	4.98	5.08	99.41	104.91	101.37
Fitting concentration M	4.988			100.673
Fitting concentration SD	0.133013			3.01193
Fitting concentration CV	0.0266666			0.0299181
Accelerated stability test results of free testosterone kit		Test concentration			Deviation
Days	Nominal concentration	Test1	Test2	Test3	Test1	Test2	Test3
1	10.78	10.89	10.67	10.99	0.0102041	-0.0102041	0.0194805
1	100.87	102.23	98.82	101.89	0.0134827	-0.0203232	0.010112
3	10.78	10.55	10.98	10.59	-0.0213358	0.0185529	-0.0176252
3	100.87	101.23	98.89	101.23	0.00356895	-0.0196292	0.00356895
6	10.78	10.45	10.99	10.48	-0.0306122	0.0194805	-0.0278293
6	100.87	101.23	100.21	102.89	0.00356895	-0.00654308	0.0200258
10	10.78	10.93	10.69	10.45	0.0139147	-0.00834879	-0.0306122
10	100.87	103.23	101.78	98.23	0.0233965	0.00902151	-0.0261723
20	10.78	10.45	10.63	10.99	-0.0306122	-0.0139147	0.0194805
20	100.87	99.76	100.98	100.12	-0.0110043	0.00109051	-0.00743531
25	10.78	10.92	10.59	10.87	0.012987	-0.0176252	0.00834879
25	100.87	99.34	96.91	99.23	-0.015168	-0.0392585	-0.0162586
30	10.78	10.43	10.83	10.69	-0.0324675	0.00463822	-0.00834879
30	100.87	99.29	98.91	97.17	-0.0156637	-0.019431	-0.0366809
Real-time stability evaluation results of free testosterone kit					Real-time stability evaluation results of free testosterone kit
Tset time（month）	S2	S4	S6		Tset time（month）	S2	S4	S6
3	1527383	305550	76842		6	1527383	305650	77665
	1607276	305448	74923			1617276	301938	72381
	1606324	325701	80487			1616324	323989	77438
	1606981	308112	71730			1613981	302940	74827
	1527990	315185	71647			1536721	291482	74382
	1564723	305889	81591			1532741	328493	79283
	1509180	309133	72361			1523692	332382	71638
	1547226	305331	70321			1532831	330481	78283
	1627971	305825	74263			1552368	336831	79183
	1507796	315929	80128			1517796	312856	78842
平均值	1563285	310210	75429.3			1.55711e+06	316704	76392.2
标准差	45561	6741.96	4119.56			41537.3	15682.2	2860.04
CV	0.0291444	0.0217335	0.0546148			0.0266759	0.0495169	0.0374389
Real-time stability evaluation results of free testosterone kit					Real-time stability evaluation results of free testosterone kit
Tset time（month）	S2	S4	S6		Tset time（month）	S2	S4	S6
9	1497383	305448	77283		12	1648721	303989	77238
	1692834	315701	72392			1626851	302940	78237
	1648721	308112	79834			1687890	308112	70293
	1626851	315185	72839			1594723	305185	71438
	1707890	305889	74384			1561226	309889	80817
	1564723	328493	72389			1627971	315185	72181
	1509180	312382	79183			1613981	304889	72431
	1547226	301381	72281			1536721	308493	75283
	1627971	312391	71883			1532741	309391	77382
	1627796	317390	71883			1509180	300931	77912
平均值	1.60506e+06	312237	74435.1			1.594e+06	306900	75321.2
标准差	72618	7694.17	3133.67			57489	4144.03	3526.35
CV	0.0452433	0.0246421	0.0420993			0.0360658	0.0135028	0.0468176
Specific test results of free testosterone kit
	Dhea sulfate	Estradiol	Cortisol	Progesterone	Prednisone	Corticosterone
Experimental concentration（pg/mL）	5000	1000	1000	5000	1000	1000
Determination of concentration（pg/mL）	0.13	0.29	0.07	0.25	0.11	0.08
Cross reactivity rate	2.6e-05	0.00029	7e-05	5e-05	0.00011	8e-05
Clinical relevance assessment
	Development of reagent kits ( pg/mL)	Hospital test results ( pg/mL)
1	48.4	49.1
2	150	151.2		0.994153
3	50	51.1
4	111.2	114.2
5	39	32.13
6	70	70.2
7	74.8	75.4
8	60.8	62.9
9	48.2	47.3
10	58.6	59.1
11	96.8	97.2
12	94.8	98.7
13	128.6	127.3
14	41.8	42.3
15	90.8	91.2
16	57	59.12
17	87.12	89.12
18	57.56	68.19
19	68.34	79.12
20	11.64	10.34
21	14.24	13.25
22	19.2	20.34
23	20.91	21.43
24	21.91	20.54
25	10.29	13.23
26	40.6	38.1
27	173.3	175.4
28	171	170.3
29	101.9	104.3
30	34.9	32.4
31	118.2	115.3
32	19.23	18.35
33	20.32	19.34
34	21.23	20.34
35	14.21	13.23
36	16.45	17.23
37	18.34	19.23
38	13.23	15.2
39	68.8	66.29
40	120.2	114.3
41	124.9	129.7
42	54.9	53.2
43	135.5	132.9
44	113.8	114.23
45	23.3	20.4
46	53.8	52.45
47	41	43.1
48	134.4	130.2
49	113.3	114.23
50	29.4	30.1
51	21.6	22.5
52	119.7	118.34
53	128.3	124.3
54	151.2	150.32
55	119.7	122.3
56	33.4	35.3
57	85.1	84.54
58	28.8	31.3
59	36	39.2
60	42.7	43.45
61	96.3	98.56
62	120.2	121.2
63	124.9	123.5
64	74.2	73.4
65	92.2	90.3
66	45.7	43.2
67	50.2	51.2
68	62.3	59.3
69	133.8	130.2
70	114.8	110.2
71	41	39.3
72	18.4	14.3
73	38.6	43.2
74	28.4	29.3
75	22	29.4
76	165.6	164.23
77	112.4	116.4
78	111.3	113.56
79	118.2	112.8
80	148.9	149.78
81	138	140.3
82	135.5	139.2
83	113.8	111.3
84	133.8	130.6
85	119.8	120.3
86	196.3	197.3
87	132.4	136.3
88	41.6	39.2
89	13.1	15.3
90	22.2	25.3
91	76.9	80.4
92	34.1	33.2
93	94	98.4
94	26.9	28.9
95	41.7	43.8
96	74.6	75.3
97	68.3	70.4
98	93.5	94.56
99	38.3	40.8
100	198.5	200.7
101	82.8	84.9
102	33.6	37.2
103	103.7	109.7
104	102.8	98.7
105	39.7	40.2
106	88.9	89.8
107	117.6	116.4
108	96.6	98.3
109	35	39.4
110	43.5	49.6
111	48	49.2
112	18.9	17.5
113	86.4	88.3
114	26.3	25.9
115	10.9	13.2
116	151.2	149.2
117	14.6	17.4
118	93.5	90.7
119	82.8	79.6
120	63.3	64.5
121	97.8	102.4
122	54.5	56.4
123	30.9	31.9
124	10.5	14.3
125	32	34.3
126	69	64.9
127	20.1	22.9
128	132.8	139.2
129	23.3	26.4
130	47.5	49.2
131	21.8	25.4
132	73.7	76.4
133	54.5	59.4
134	22.8	27.4
135	41.3	48.4
136	39.5	40.3
137	88.9	83.8
138	96.6	100.2
139	35	39.2
140	154.8	160.3
141	43.9	44.3
142	83.5	86.5
143	64.7	66.4
144	49.7	50.3
145	100.9	103.5
146	26	27.5
147	94.4	100.4
148	122.8	124.23
149	51.6	56.9
150	65.8	69.5
151	202	218.888
152	207.7	209.686
153	213.2	232.1
154	219.4	222.3
155	221.1	233.417
156	224.8	259.422
157	236.8	210.3
158	240.7	229.659
159	243.9	269.927
160	271	255.3
161	295.6	278.3
162	300.2	275.19
163	306.3	289.3
164	308	303.792
165	308.3	321.2
166	310.2	338.525
167	315.9	333.2
168	323.9	332.911
169	333.7	357.292
170	338	340.815
171	345.7	356.469
172	349.4	380.434
173	352.7	323.2
174	363.6	345.2
175	366.6	364.3
176	380.3	367.2
177	382.6	352.122
178	385.2	367.4
179	385.2	381.21
180	217.8	233.05
181	343.07	370.52
182	344.41	337.52
183	15.75	19.0582
184	18.82	22.31
185	20.16	24.3
186	27	26.4019
187	27.4	21.7802
188	35.02	36.6641
189	36.05	30.1374
190	45.61	42.2517
191	48.39	43.8487
192	57.84	61.2209
193	63.5	67.54
194	66.22	69.0458
195	73.2	82.1
196	75.83	67.2
197	77.44	94.7341
198	82.62	83.1685
199	85.29	84.406
200	86.29	58.5435
201	87.36	75.5704
202	92.67	111.147
203	94.06	88.3
204	2.6	2.93424
205	6.4	3.85744
206	8.8	10.0258
207	9.9	5.6568
208	11.4	9.36128
209	17.6	16.3501
210	20.2	22.6843
211	25.7	27.2398
212	31.9	29.3064
213	33.4	36.5226
214	40.9	47.683
215	46	41.8979
216	51.8	54.7499
217	54.7	59.0974
218	60.5	59.9589
219	63.3	62.6594
220	65.8	69.3392
221	69.3	64.5118
222	75.5	83.2552
223	80.8	68.8973
224	85.1	102.832
225	90.3	102.673
226	93.4	101.755
227	98.1	87.037
228	99.3	111.56
229	104.5	89.3066
230	113.7	118.735
231	118.8	111.521
232	151.3	152.086
233	159.2	142.373
234	172.4	159.73
235	191.3	151.291
236	244.7	262.677
237	260	218.733
238	261	233.373
239	270.7	289.301
240	283.3	283.123
241	6.93	6.42947
242	7.11	9.2371
243	8.07	8.5314
244	8.8	10.0258
245	9.02	10.755
246	9.45	8.75415
247	9.5964	9.1165
248	9.9	5.6568
249	10.0677	9.6017
250	10.13	10.1581
251	10.36	13.0323
252	10.36	11.8053
253	10.4284	9.9786
254	10.58	13.1657
255	11.28	14.8078
256	11.33	14.4115
257	11.3774	10.9664
258	11.4	9.36128
259	11.5492	11.1447
260	11.78	11.0508
261	12.1326	11.749
262	12.55	10.6083
263	12.6	14.2362
264	12.85	16.4438
265	13.0598	12.7064
266	13.1	12.9724
267	13.8576	13.5279
268	13.94	15.8663
269	14.06	16.8574
270	14.13	13.808
271	14.2405	13.9215
272	14.2815	13.9636
273	14.36	20.72
274	14.52	13.9015
275	14.68	14.9628
276	14.68	16.3629
277	14.74	16.1335
278	14.76	13.8013
279	14.86	12.5952
280	14.89	18.6259
281	14.988	14.6888
282	15.1647	14.87
283	15.1726	14.8781
284	15.2	19.5431
285	15.214	14.9205
286	15.28	15.0188
287	15.3409	15.0506
288	16.2069	15.9373
289	16.21	18.6939
290	16.23	16.1333
291	16.36	20.1154
292	16.49	16.4845
293	16.5645	16.3031
294	16.82	17.765
295	16.9236	16.6702
296	16.99	18.1315
297	17.1864	16.9386
298	17.5431	17.3029
299	17.57	23.4779
300	17.6	16.3501
301	17.63	17.1228
302	17.7	17.0156
303	17.97	26.7587
304	18	20.0752
305	18.415	18.1926
306	18.4387	18.2168
307	18.79	18.7308
308	18.8779	18.6646
309	20.2	22.6843
310	20.28	21.3638
311	20.36	20.8201
312	20.39	24.2752
313	20.4	21.8545
314	21.38	20.391
315	22.01	22.4893
316	22.16	23.3617
317	22.6715	22.5249
318	22.7403	22.5947
319	22.7499	22.6045
320	23.2935	23.1567
321	23.35	24.9578
322	24.15	26.3528
323	25.4841	25.3805
324	25.7	27.2398
325	25.9496	25.8527
326	27.0219	26.9402
327	27.33	30.3799
328	27.7035	27.6312
329	28.0547	27.9873
330	28.2	34.2979
331	28.3114	28.2474
332	29.283	29.232
333	29.3348	29.2845
334	29.94	29.8521
335	31.9	29.3064
336	32.4867	32.4767
337	33.4	36.5226
338	33.9328	33.9406
339	34.4616	34.4757
340	35.0616	35.0829
341	36.36	46.1645
342	40.9	47.683
343	41.23	40.3507
344	42.6856	42.7939
345	43.2253	43.3395
346	45	49.9075
347	46	41.8979
348	50.89	47.647
349	51.61	48.8278
350	51.8	54.7499
351	52.96	73.5517
352	54.7	59.0974
353	58.17	58.1808
354	60.5	59.9589
355	61.21	56.8903
356	63.3	62.6594
357	64.19	74.5548
358	65.54	81.9693
359	65.8	69.3392
360	68.64	47.8804
361	69.3	64.5118
362	71.9601	72.362
363	73.49	81.3521
364	75.5	83.2552
365	80.8	68.8973
366	85.1	102.832
367	85.2	106.375
368	90.3	102.673
369	91.29	76.9294
370	93.4	101.755
371	94.53	101.176
372	98.1	87.037
373	99.3	111.56
374	104.5	89.3066
375	110.9	90.2412
376	113.7	118.735
377	118.6	118.916
378	118.8	111.521
379	120.8	145.509
380	145.6	132.046
381	151.3	152.086
382	159.2	142.373
383	172.4	159.73
384	191.3	151.291
385	194.6	184.756
386	202.7	201.057
387	244.3	198.355
388	244.7	262.677
389	260	218.733
390	261	233.373
391	270.7	289.301
392	283.3	283.123
