# Supplementary material for: Development of Free Testosterone Chemiluminescence Detection Kit and Its Clinical Application
Source: J Anal Methods Chem. 2026 Apr 28;2026:5165899. doi: 10.1155/jamc/5165899 (PMC13122427; doi:10.1155/jamc/5165899)
Supplement: Supplementary file 2 — Supporting Information 2 Supporting 2. Free testosterone clinical data—clinical measurements of free testosterone from 3650 patients (1615 male and 2035 female) with corresponding diagnoses for clinical validation. [file JAMC-2026-5165899-s002.xlsx]

## Sheet: Sheet1
Patient name	Patient number	Sex	Age	Project name	Test Results	Unit	Clinical diagnosis		Patient name	Patient number	Sex	Age	Project name	Test Results	Unit	Clinical diagnosis
周茂清	0001372776	Male	76	Free testosterone	1.05	pg/ml	Elevated PSA		武文熙	3302219846	Female	9	Free testosterone	0.7	pg/ml	Dwarfism
孙伯良	3303421624	Male	83	Free testosterone	1.47	pg/ml	Elevated PSA		吕橙希	3303288516	Female	9	Free testosterone	0.84	pg/ml	Dwarfism
鲍洪初	3303692049	Male	80	Free testosterone	1.68	pg/ml	Elevated PSA		吕橙希	3303288516	Female	10	Free testosterone	0.91	pg/ml	Dwarfism
何全生	3303488469	Male	82	Free testosterone	2.31	pg/ml	Elevated PSA		吕橙希	3303288516	Female	10	Free testosterone	0.91	pg/ml	Dwarfism
何全生	3303488469	Male	82	Free testosterone	4.41	pg/ml	Elevated PSA		唐萱	3303180925	Female	12	Free testosterone	1.12	pg/ml	Dwarfism
何全生	3303488469	Male	83	Free testosterone	4.55	pg/ml	Elevated PSA		陈语诺	3301591864	Female	11	Free testosterone	1.19	pg/ml	Dwarfism
章其山	3303692822	Male	75	Free testosterone	4.83	pg/ml	Elevated PSA		陈语诺	0001349493	Female	10	Free testosterone	1.33	pg/ml	Dwarfism
蒋才明	0001383416	Male	69	Free testosterone	8.61	pg/ml	Elevated PSA		朱宸菱	3301408650	Female	12	Free testosterone	1.47	pg/ml	Dwarfism
周春才	0001377096	Male	71	Free testosterone	11.55	pg/ml	Elevated PSA		许欣龄	0001350959	Female	9	Free testosterone	1.47	pg/ml	Dwarfism
方国良	0001329223	Male	69	Free testosterone	12.39	pg/ml	Elevated PSA		冷欣颖	3303665904	Female	11	Free testosterone	1.47	pg/ml	Dwarfism
徐勇	0001352919	Male	61	Free testosterone	13.3	pg/ml	Elevated PSA		蔡思勤	3302512981	Female	10	Free testosterone	1.82	pg/ml	Dwarfism
王洪林	0001365589	Male	82	Free testosterone	13.51	pg/ml	Elevated PSA		唐一菲	2401544216	Female	10	Free testosterone	1.82	pg/ml	Dwarfism
蔡夫泉	0001343133	Male	75	Free testosterone	15.05	pg/ml	Elevated PSA		唐一菲	2401544216	Female	10	Free testosterone	1.96	pg/ml	Dwarfism
严桂华	0001371072	Male	43	Free testosterone	15.12	pg/ml	Elevated PSA		朱宸菱	3301408650	Female	12	Free testosterone	2.1	pg/ml	Dwarfism
孔德兴	3302602640	Male	70	Free testosterone	15.47	pg/ml	Elevated PSA		李丁	3302544187	Female	12	Free testosterone	2.38	pg/ml	Dwarfism
魏仲清	0001393706	Male	70	Free testosterone	15.82	pg/ml	Elevated PSA		还诗妍	0001335313	Female	11	Free testosterone	2.94	pg/ml	Dwarfism
蔡小平	0001354523	Male	67	Free testosterone	16.8	pg/ml	Elevated PSA		陈梓茜	3302326797	Female	14	Free testosterone	2.94	pg/ml	Dwarfism
徐兴法	0001349333	Male	73	Free testosterone	16.94	pg/ml	Elevated PSA		柯珺	3303225719	Female	46	Free testosterone	1.12	pg/ml	Amenorrhea
卞德俊	0001382109	Male	69	Free testosterone	17.01	pg/ml	Elevated PSA		卫珂伊	3302905260	Female	20	Free testosterone	1.47	pg/ml	Amenorrhea
毛金龙	0001386466	Male	67	Free testosterone	17.15	pg/ml	Elevated PSA		陈菲	3302986954	Female	35	Free testosterone	1.68	pg/ml	Amenorrhea
胡建民	0001369750	Male	83	Free testosterone	17.22	pg/ml	Elevated PSA		谢芳	3303434359	Female	43	Free testosterone	1.75	pg/ml	Amenorrhea
周乔林	0001364299	Male	69	Free testosterone	17.5	pg/ml	Elevated PSA		卫珂伊	3302905260	Female	19	Free testosterone	2.1	pg/ml	Amenorrhea
丁鹤兴	0001330840	Male	72	Free testosterone	17.99	pg/ml	Elevated PSA		吕高洁	3302909728	Female	18	Free testosterone	2.38	pg/ml	Amenorrhea
丁文贤	0001359884	Male	73	Free testosterone	18.27	pg/ml	Elevated PSA		林洋	3303768351	Female	32	Free testosterone	2.59	pg/ml	Amenorrhea
李卫明	0001344149	Male	64	Free testosterone	18.76	pg/ml	Elevated PSA		潘莹	3303442611	Female	35	Free testosterone	2.73	pg/ml	Amenorrhea
刘彬	0001375486	Male	68	Free testosterone	18.76	pg/ml	Elevated PSA		钱欣	3303693214	Female	41	Free testosterone	2.94	pg/ml	Amenorrhea
臧少平	0001355975	Male	70	Free testosterone	18.97	pg/ml	Elevated PSA		陆媛媛	3302407462	Female	32	Free testosterone	3.15	pg/ml	Amenorrhea
何玉春	0001330670	Male	66	Free testosterone	19.39	pg/ml	Elevated PSA		邓海棠	3303884722	Female	31	Free testosterone	3.71	pg/ml	Amenorrhea
戴国强	0001366811	Male	72	Free testosterone	19.6	pg/ml	Elevated PSA		胡景阳	3303881892	Female	17	Free testosterone	4.76	pg/ml	Amenorrhea
王乐沛	0001362496	Male	84	Free testosterone	20.09	pg/ml	Elevated PSA		陈萍萍	3301531083	Female	38	Free testosterone	4.9	pg/ml	Amenorrhea
姚仁清	0001380839	Male	78	Free testosterone	20.16	pg/ml	Elevated PSA		唐维	3302745620	Female	30	Free testosterone	5.11	pg/ml	Amenorrhea
曹仲良	3303508776	Male	71	Free testosterone	20.58	pg/ml	Elevated PSA		刘晔	3303172203	Female	26	Free testosterone	5.46	pg/ml	Amenorrhea
徐乐山	0001338557	Male	80	Free testosterone	20.65	pg/ml	Elevated PSA		杨羽浠	3303840438	Female	8	Free testosterone	0.84	pg/ml	Overweight
马殿臣	0001369633	Male	82	Free testosterone	20.79	pg/ml	Elevated PSA		陶赛年	3302358453	Female	33	Free testosterone	0.77	pg/ml	Acne
戴四宝	0001338475	Male	76	Free testosterone	21.14	pg/ml	Elevated PSA		朱清	3301712708	Female	29	Free testosterone	0.84	pg/ml	Acne
仇建华	0001351961	Male	63	Free testosterone	21.28	pg/ml	Elevated PSA		秦海燕	3303843182	Female	36	Free testosterone	1.26	pg/ml	Acne
吴建平	0001384189	Male	64	Free testosterone	21.42	pg/ml	Elevated PSA		SHABIHA AKTER	3303837649	Female	22	Free testosterone	1.33	pg/ml	Acne
周维荣	0001340201	Male	68	Free testosterone	21.63	pg/ml	Elevated PSA		王颖	3303303618	Female	29	Free testosterone	1.33	pg/ml	Acne
戈贤平	0001356511	Male	61	Free testosterone	21.98	pg/ml	Elevated PSA		王缓	3303303536	Female	25	Free testosterone	1.47	pg/ml	Acne
郭开诚	0001357111	Male	56	Free testosterone	22.26	pg/ml	Elevated PSA		赵宇	3302651880	Female	39	Free testosterone	1.47	pg/ml	Acne
吴惠清	0001360617	Male	63	Free testosterone	22.47	pg/ml	Elevated PSA		于雅莉	3303734815	Female	39	Free testosterone	1.54	pg/ml	Acne
胡志平	0001368314	Male	66	Free testosterone	22.54	pg/ml	Elevated PSA		杨小红	3301737062	Female	44	Free testosterone	1.54	pg/ml	Acne
朱忠良	0001355287	Male	74	Free testosterone	22.61	pg/ml	Elevated PSA		施敏	3303374046	Female	37	Free testosterone	1.68	pg/ml	Acne
朱冬兴	0001383167	Male	61	Free testosterone	22.68	pg/ml	Elevated PSA		孙舟帆	3302650937	Female	39	Free testosterone	1.75	pg/ml	Acne
陈荣富	0001359034	Male	73	Free testosterone	22.89	pg/ml	Elevated PSA		朱颖	3302451706	Female	39	Free testosterone	1.75	pg/ml	Acne
贾福清	0001360627	Male	71	Free testosterone	22.96	pg/ml	Elevated PSA		聂亚雯	3302394334	Female	26	Free testosterone	1.82	pg/ml	Acne
尤建良	0001353267	Male	69	Free testosterone	23.03	pg/ml	Elevated PSA		吴红敏	3301303007	Female	28	Free testosterone	1.89	pg/ml	Acne
周秉夫	0001338768	Male	66	Free testosterone	23.1	pg/ml	Elevated PSA		周佳	3302947018	Female	37	Free testosterone	1.89	pg/ml	Acne
孙国华	0001327126	Male	72	Free testosterone	23.1	pg/ml	Elevated PSA		蒋凯宁	3303874055	Female	22	Free testosterone	1.89	pg/ml	Acne
张惠兴	0001348197	Male	68	Free testosterone	23.52	pg/ml	Elevated PSA		邹时萍	3303588160	Female	33	Free testosterone	1.96	pg/ml	Acne
成进兴	0001358504	Male	74	Free testosterone	23.8	pg/ml	Elevated PSA		刘欣	3303765623	Female	24	Free testosterone	1.96	pg/ml	Acne
陆洪忠	0001353594	Male	62	Free testosterone	24.08	pg/ml	Elevated PSA		王梅	3302459485	Female	30	Free testosterone	1.96	pg/ml	Acne
鲍小羊	0001361143	Male	68	Free testosterone	24.22	pg/ml	Elevated PSA		刘二会	3303356591	Female	38	Free testosterone	1.96	pg/ml	Acne
杨喜成	0001358734	Male	70	Free testosterone	24.36	pg/ml	Elevated PSA		张萍	3303424484	Female	24	Free testosterone	2.03	pg/ml	Acne
顾士法	0001327468	Male	78	Free testosterone	24.43	pg/ml	Elevated PSA		陆姿伊	3302540578	Female	31	Free testosterone	2.1	pg/ml	Acne
龚利生	0001346304	Male	74	Free testosterone	24.57	pg/ml	Elevated PSA		李婧	3302919722	Female	26	Free testosterone	2.17	pg/ml	Acne
陆福宝	0001367730	Male	86	Free testosterone	24.64	pg/ml	Elevated PSA		顾燕娟	3303267034	Female	32	Free testosterone	2.24	pg/ml	Acne
郭平	0001356292	Male	77	Free testosterone	24.99	pg/ml	Elevated PSA		徐丽婷	3302207013	Female	32	Free testosterone	2.31	pg/ml	Acne
田世权	0001371142	Male	71	Free testosterone	25.13	pg/ml	Elevated PSA		唐金琳	3302562082	Female	24	Free testosterone	2.31	pg/ml	Acne
王建伟	0001358374	Male	74	Free testosterone	25.9	pg/ml	Elevated PSA		计梦君	3301552583	Female	36	Free testosterone	2.38	pg/ml	Acne
谢兴达	0001337980	Male	65	Free testosterone	26.32	pg/ml	Elevated PSA		陈锡云	2401300649	Female	31	Free testosterone	2.45	pg/ml	Acne
周胜中	0001340091	Male	63	Free testosterone	26.32	pg/ml	Elevated PSA		卓雍霄	3303824859	Female	34	Free testosterone	2.45	pg/ml	Acne
张爱民	0001360773	Male	70	Free testosterone	26.46	pg/ml	Elevated PSA		朱桐梅	3302405518	Female	29	Free testosterone	2.45	pg/ml	Acne
顾根兴	0001379803	Male	76	Free testosterone	26.81	pg/ml	Elevated PSA		朱红梅	3303400834	Female	35	Free testosterone	2.52	pg/ml	Acne
潘光启	0001347311	Male	76	Free testosterone	27.09	pg/ml	Elevated PSA		沈蓉	3302771858	Female	33	Free testosterone	2.59	pg/ml	Acne
浦正兴	0001350381	Male	77	Free testosterone	27.23	pg/ml	Elevated PSA		邵燕	3302439963	Female	40	Free testosterone	2.66	pg/ml	Acne
张龙根	0001393291	Male	75	Free testosterone	27.51	pg/ml	Elevated PSA		王楠	3303783679	Female	25	Free testosterone	2.73	pg/ml	Acne
杨纪发	0001331415	Male	83	Free testosterone	27.58	pg/ml	Elevated PSA		陈琛	3303044506	Female	26	Free testosterone	2.73	pg/ml	Acne
胡传栋	0001327919	Male	82	Free testosterone	27.72	pg/ml	Elevated PSA		王丹丹	3303495623	Female	25	Free testosterone	2.94	pg/ml	Acne
王东圻	0001395261	Male	60	Free testosterone	27.79	pg/ml	Elevated PSA		蒋书雨	3303038410	Female	31	Free testosterone	3.01	pg/ml	Acne
蔡金喜	0001339509	Male	67	Free testosterone	27.86	pg/ml	Elevated PSA		薛岩岩	3303124023	Female	28	Free testosterone	3.01	pg/ml	Acne
顾泉忠	0001354504	Male	72	Free testosterone	28.14	pg/ml	Elevated PSA		姜燕燕	3302913265	Female	37	Free testosterone	3.22	pg/ml	Acne
林国平	0001347447	Male	62	Free testosterone	28.28	pg/ml	Elevated PSA		宋志琴	3303792147	Female	37	Free testosterone	3.36	pg/ml	Acne
邵虹	0001384153	Male	63	Free testosterone	28.63	pg/ml	Elevated PSA		强妤欣	3303061383	Female	26	Free testosterone	3.5	pg/ml	Acne
陈民图	0001350047	Male	63	Free testosterone	29.05	pg/ml	Elevated PSA		郑志杰	3303835619	Female	30	Free testosterone	3.57	pg/ml	Acne
钱品华	0001372318	Male	77	Free testosterone	29.19	pg/ml	Elevated PSA		蔡洪芬	3303639631	Female	39	Free testosterone	3.64	pg/ml	Acne
是惠丰	0001334580	Male	85	Free testosterone	29.33	pg/ml	Elevated PSA		尹宏允	3303060476	Female	31	Free testosterone	3.71	pg/ml	Acne
堵惠明	0001339077	Male	68	Free testosterone	29.47	pg/ml	Elevated PSA		张文丽	3303835865	Female	28	Free testosterone	3.71	pg/ml	Acne
徐凤根	0001344924	Male	69	Free testosterone	29.47	pg/ml	Elevated PSA		高霞	3303847820	Female	37	Free testosterone	3.78	pg/ml	Acne
宋卫国	0001337864	Male	69	Free testosterone	30.17	pg/ml	Elevated PSA		孙珺宜	3303841911	Female	26	Free testosterone	3.92	pg/ml	Acne
张海兴	0001351176	Male	78	Free testosterone	30.17	pg/ml	Elevated PSA		胡涵	3302151243	Female	26	Free testosterone	3.99	pg/ml	Acne
杨永达	0001344029	Male	79	Free testosterone	30.31	pg/ml	Elevated PSA		沈敏忻	3302365112	Female	29	Free testosterone	4.06	pg/ml	Acne
曹荣甫	0001366159	Male	76	Free testosterone	30.31	pg/ml	Elevated PSA		程曼	3302454872	Female	35	Free testosterone	4.06	pg/ml	Acne
刘帮年	0001350251	Male	71	Free testosterone	30.45	pg/ml	Elevated PSA		杨明	3302834315	Female	20	Free testosterone	4.13	pg/ml	Acne
张丙秀	0001356595	Male	62	Free testosterone	30.52	pg/ml	Elevated PSA		范泓	3303057711	Female	24	Free testosterone	4.13	pg/ml	Acne
李安明	0001359876	Male	59	Free testosterone	30.73	pg/ml	Elevated PSA		黄秋香	3302427100	Female	43	Free testosterone	4.13	pg/ml	Acne
施盘生	0001378222	Male	83	Free testosterone	31.15	pg/ml	Elevated PSA		刘玉杰	3302791384	Female	28	Free testosterone	4.2	pg/ml	Acne
薛如兴	0001361592	Male	67	Free testosterone	31.57	pg/ml	Elevated PSA		汪鹏敏	3303682426	Female	26	Free testosterone	4.41	pg/ml	Acne
徐家芳	0001343826	Male	80	Free testosterone	32.06	pg/ml	Elevated PSA		李桂艳	3303164917	Female	28	Free testosterone	4.41	pg/ml	Acne
卢培太	0001333206	Male	78	Free testosterone	32.2	pg/ml	Elevated PSA		王婕	3303622968	Female	23	Free testosterone	4.48	pg/ml	Acne
任德昌	0001331168	Male	74	Free testosterone	32.41	pg/ml	Elevated PSA		陈思敏	3302370579	Female	32	Free testosterone	4.55	pg/ml	Acne
缪寅东	0001337794	Male	62	Free testosterone	32.41	pg/ml	Elevated PSA		邵婷	3302933089	Female	32	Free testosterone	4.69	pg/ml	Acne
林康明	0001355274	Male	59	Free testosterone	32.41	pg/ml	Elevated PSA		陈嘉星	3302555357	Female	26	Free testosterone	4.76	pg/ml	Acne
姚志君	0001383478	Male	63	Free testosterone	32.41	pg/ml	Elevated PSA		徐孟琪	3303577017	Female	23	Free testosterone	5.18	pg/ml	Acne
陈国中	0001357106	Male	71	Free testosterone	32.48	pg/ml	Elevated PSA		万书铭	3302906971	Female	25	Free testosterone	5.18	pg/ml	Acne
夏荷香	0001384719	Male	81	Free testosterone	32.76	pg/ml	Elevated PSA		葛青青	3303214888	Female	31	Free testosterone	1.82	pg/ml	Metabolic Syndrome
邹荣伦	3302791611	Male	81	Free testosterone	32.76	pg/ml	Elevated PSA		李小婉	3303888315	Female	20	Free testosterone	2.45	pg/ml	Metabolic Syndrome
钱志远	0001368460	Male	68	Free testosterone	32.97	pg/ml	Elevated PSA		邱雪	3303625524	Female	22	Free testosterone	2.52	pg/ml	Metabolic Syndrome
奚永键	3303703508	Male	62	Free testosterone	32.97	pg/ml	Elevated PSA		于美琦	3302429769	Female	26	Free testosterone	2.73	pg/ml	Metabolic Syndrome
顾正元	0001329711	Male	88	Free testosterone	33.11	pg/ml	Elevated PSA		黄云星	3303747969	Female	22	Free testosterone	2.73	pg/ml	Metabolic Syndrome
冯汉霖	0001360407	Male	74	Free testosterone	33.18	pg/ml	Elevated PSA		李金潞	3302067861	Female	34	Free testosterone	2.87	pg/ml	Metabolic Syndrome
邵炳南	0001331953	Male	76	Free testosterone	33.25	pg/ml	Elevated PSA		仲艳兰	3303745096	Female	29	Free testosterone	2.87	pg/ml	Metabolic Syndrome
丁荣根	0001360128	Male	67	Free testosterone	33.32	pg/ml	Elevated PSA		窦爱祺	3302217972	Female	33	Free testosterone	2.87	pg/ml	Metabolic Syndrome
贾桂林	0001364314	Male	70	Free testosterone	33.53	pg/ml	Elevated PSA		荣红霞	3302339003	Female	49	Free testosterone	2.94	pg/ml	Metabolic Syndrome
缪庭军	0001368613	Male	68	Free testosterone	33.6	pg/ml	Elevated PSA		张驰	3303713972	Female	28	Free testosterone	3.08	pg/ml	Metabolic Syndrome
李战平	0001364945	Male	70	Free testosterone	34.16	pg/ml	Elevated PSA		万晓梅	2400239572	Female	45	Free testosterone	3.15	pg/ml	Metabolic Syndrome
朱国有	0001372328	Male	59	Free testosterone	34.3	pg/ml	Elevated PSA		纪明妲	3302504803	Female	38	Free testosterone	3.22	pg/ml	Metabolic Syndrome
胡兴才	0001370248	Male	69	Free testosterone	34.79	pg/ml	Elevated PSA		谢心语	3303784997	Female	23	Free testosterone	3.29	pg/ml	Metabolic Syndrome
徐伟成	0001371090	Male	68	Free testosterone	35.49	pg/ml	Elevated PSA		周钰妍	3302933075	Female	28	Free testosterone	3.43	pg/ml	Metabolic Syndrome
沈锦贤	0001385713	Male	68	Free testosterone	35.77	pg/ml	Elevated PSA		钱瑶灿	3303719343	Female	14	Free testosterone	3.5	pg/ml	Metabolic Syndrome
杭如荣	0001362584	Male	72	Free testosterone	36.33	pg/ml	Elevated PSA		李雾	3303815658	Female	23	Free testosterone	3.57	pg/ml	Metabolic Syndrome
朱银泉	0001355258	Male	84	Free testosterone	36.4	pg/ml	Elevated PSA		刘佳	3303611692	Female	30	Free testosterone	3.71	pg/ml	Metabolic Syndrome
周新南	0001350713	Male	70	Free testosterone	39.34	pg/ml	Elevated PSA		凌民平	3303507845	Female	40	Free testosterone	3.78	pg/ml	Metabolic Syndrome
王加强	0001365293	Male	67	Free testosterone	39.69	pg/ml	Elevated PSA		李梦滢	3303049699	Female	25	Free testosterone	3.85	pg/ml	Metabolic Syndrome
徐珊贤	0001332907	Male	73	Free testosterone	41.02	pg/ml	Elevated PSA		王欣恒	3302504093	Female	22	Free testosterone	3.99	pg/ml	Metabolic Syndrome
周焕良	0001348639	Male	69	Free testosterone	41.79	pg/ml	Elevated PSA		黄晓兰	3301379433	Female	50	Free testosterone	4.06	pg/ml	Metabolic Syndrome
孟建国	0001329971	Male	51	Free testosterone	42.63	pg/ml	Elevated PSA		张玲	3301691453	Female	29	Free testosterone	4.06	pg/ml	Metabolic Syndrome
仲伟年	0001388961	Male	66	Free testosterone	42.98	pg/ml	Elevated PSA		孔德睿	3303775500	Female	24	Free testosterone	4.2	pg/ml	Metabolic Syndrome
沈国玉	0001389868	Male	69	Free testosterone	43.05	pg/ml	Elevated PSA		周宇莺	3303709685	Female	28	Free testosterone	4.27	pg/ml	Metabolic Syndrome
吴岩兴	0001378242	Male	69	Free testosterone	43.54	pg/ml	Elevated PSA		张新玉	3303564634	Female	19	Free testosterone	4.76	pg/ml	Metabolic Syndrome
王香仃	0001333026	Male	64	Free testosterone	44.1	pg/ml	Elevated PSA		杨俞云熙	3303215744	Female	17	Free testosterone	4.83	pg/ml	Metabolic Syndrome
唐国贤	0001328574	Male	73	Free testosterone	48.37	pg/ml	Elevated PSA		杜晓怡	3301988145	Female	26	Free testosterone	4.9	pg/ml	Metabolic Syndrome
钱纪荣	0001349236	Male	75	Free testosterone	48.44	pg/ml	Elevated PSA		朱浦燕	3302328674	Female	39	Free testosterone	4.97	pg/ml	Metabolic Syndrome
储建国	0001336918	Male	64	Free testosterone	50.26	pg/ml	Elevated PSA		周宇莺	3303709685	Female	29	Free testosterone	5.04	pg/ml	Metabolic Syndrome
张俊武	0001366946	Male	71	Free testosterone	50.47	pg/ml	Elevated PSA		诸勤	3303295486	Female	24	Free testosterone	5.11	pg/ml	Metabolic Syndrome
王桂福	0001385149	Male	65	Free testosterone	50.82	pg/ml	Elevated PSA		许文佳	3303787217	Female	20	Free testosterone	5.25	pg/ml	Metabolic Syndrome
戴志良	0001329143	Male	71	Free testosterone	51.94	pg/ml	Elevated PSA		韩君	3301722668	Female	32	Free testosterone	5.32	pg/ml	Metabolic Syndrome
陆国荣	0001360295	Male	64	Free testosterone	55.79	pg/ml	Elevated PSA		刘月	3302074687	Female	26	Free testosterone	5.32	pg/ml	Metabolic Syndrome
沈正珩	0001349213	Male	73	Free testosterone	58.31	pg/ml	Elevated PSA		荣哲	2401605499	Female	28	Free testosterone	5.46	pg/ml	Metabolic Syndrome
李哲远	3302457269	Male	11	Free testosterone	0.77	pg/ml	Dwarfism		杨俞云熙	3303215744	Female	17	Free testosterone	5.6	pg/ml	Metabolic Syndrome
王梓宁	3301313160	Male	12	Free testosterone	0.91	pg/ml	Dwarfism		郁姣	3302468216	Female	37	Free testosterone	5.67	pg/ml	Metabolic Syndrome
王梓宁	3301313160	Male	13	Free testosterone	0.91	pg/ml	Dwarfism		宿晓旻	2401520059	Female	29	Free testosterone	5.74	pg/ml	Metabolic Syndrome
葛亦辰	0001397269	Male	11	Free testosterone	0.91	pg/ml	Dwarfism		张书凝	3303638484	Female	32	Free testosterone	5.81	pg/ml	Metabolic Syndrome
周凌熙	0001335929	Male	13	Free testosterone	1.05	pg/ml	Dwarfism		周宇莺	3303709685	Female	28	Free testosterone	6.23	pg/ml	Metabolic Syndrome
钱煦	3302527653	Male	11	Free testosterone	1.19	pg/ml	Dwarfism		郭心竹	3303786232	Female	35	Free testosterone	6.37	pg/ml	Metabolic Syndrome
雷子铭	0001396753	Male	12	Free testosterone	1.19	pg/ml	Dwarfism		聂中琪	3303707526	Female	27	Free testosterone	6.44	pg/ml	Metabolic Syndrome
刘腾远	3301701958	Male	12	Free testosterone	1.4	pg/ml	Dwarfism		蒋以诺	3302309892	Female	18	Free testosterone	6.51	pg/ml	Metabolic Syndrome
李哲远	3302457269	Male	10	Free testosterone	1.54	pg/ml	Dwarfism		陈芳	3302818931	Female	37	Free testosterone	7.21	pg/ml	Metabolic Syndrome
朱子和	0001340192	Male	10	Free testosterone	1.68	pg/ml	Dwarfism		李舒楠	3303892172	Female	18	Free testosterone	7.35	pg/ml	Metabolic Syndrome
李哲远	3302457269	Male	10	Free testosterone	2.03	pg/ml	Dwarfism		邢舟	3302430098	Female	23	Free testosterone	0.98	pg/ml	Polycystic Ovary Syndrome
赵浩谕	0001340206	Male	14	Free testosterone	2.24	pg/ml	Dwarfism		毛晓艳	3301525979	Female	37	Free testosterone	1.05	pg/ml	Polycystic Ovary Syndrome
徐一航	2400361304	Male	12	Free testosterone	2.52	pg/ml	Dwarfism		管丁如意	3301325627	Female	22	Free testosterone	1.12	pg/ml	Polycystic Ovary Syndrome
洪海	0001348082	Male	12	Free testosterone	4.2	pg/ml	Dwarfism		苏小雨	3302674831	Female	30	Free testosterone	1.47	pg/ml	Polycystic Ovary Syndrome
刘宇泽	0001349270	Male	11	Free testosterone	4.97	pg/ml	Dwarfism		陈广煜	3303792187	Female	25	Free testosterone	1.47	pg/ml	Polycystic Ovary Syndrome
邵添翼	3302491078	Male	14	Free testosterone	5.74	pg/ml	Dwarfism		姜雪子	3303533491	Female	27	Free testosterone	1.54	pg/ml	Polycystic Ovary Syndrome
戚铭泉	3303127755	Male	13	Free testosterone	7.98	pg/ml	Dwarfism		李佳欣	3303830832	Female	23	Free testosterone	1.82	pg/ml	Polycystic Ovary Syndrome
吴哲豪	3303778550	Male	12	Free testosterone	8.05	pg/ml	Dwarfism		史宇琳	3303710410	Female	22	Free testosterone	1.89	pg/ml	Polycystic Ovary Syndrome
秦欣然	3303662954	Male	12	Free testosterone	20.23	pg/ml	Dwarfism		林婧	3303560467	Female	23	Free testosterone	1.96	pg/ml	Polycystic Ovary Syndrome
苏昱竹	3302449531	Male	12	Free testosterone	20.58	pg/ml	Dwarfism		邹子瑞	3303544979	Female	19	Free testosterone	2.03	pg/ml	Polycystic Ovary Syndrome
肖睿洋	3302587726	Male	13	Free testosterone	24.85	pg/ml	Dwarfism		曹茜	3301625189	Female	30	Free testosterone	2.17	pg/ml	Polycystic Ovary Syndrome
王子奇	3302736317	Male	16	Free testosterone	25.48	pg/ml	Dwarfism		叶冬玲	3303810454	Female	31	Free testosterone	2.24	pg/ml	Polycystic Ovary Syndrome
秦欣然	3303662954	Male	12	Free testosterone	28.07	pg/ml	Dwarfism		田中媛	3302489766	Female	34	Free testosterone	2.31	pg/ml	Polycystic Ovary Syndrome
邵晨杰	3303663333	Male	17	Free testosterone	30.31	pg/ml	Dwarfism		吴昀雁	3302710979	Female	21	Free testosterone	2.45	pg/ml	Polycystic Ovary Syndrome
邵晨杰	3303663333	Male	16	Free testosterone	36.33	pg/ml	Dwarfism		吴凡	3302577601	Female	26	Free testosterone	2.59	pg/ml	Polycystic Ovary Syndrome
徐阳	3303482112	Male	16	Free testosterone	45.01	pg/ml	Dwarfism		赖春言	3302265253	Female	27	Free testosterone	2.66	pg/ml	Polycystic Ovary Syndrome
徐阳	3303482112	Male	15	Free testosterone	56.28	pg/ml	Dwarfism		徐安妮	3302918476	Female	15	Free testosterone	2.73	pg/ml	Polycystic Ovary Syndrome
仲陆锦宸	3302477266	Male	12	Free testosterone	1.19	pg/ml	Overweight		卢双	3303036786	Female	36	Free testosterone	2.73	pg/ml	Polycystic Ovary Syndrome
刘荣一	3303595453	Male	11	Free testosterone	2.38	pg/ml	Overweight		薛佳敏	3303753046	Female	24	Free testosterone	2.8	pg/ml	Polycystic Ovary Syndrome
蒋宗祐	3301301207	Male	10	Free testosterone	2.66	pg/ml	Overweight		陈云姣	3302188143	Female	30	Free testosterone	2.8	pg/ml	Polycystic Ovary Syndrome
华旻浩	3303813254	Male	12	Free testosterone	2.66	pg/ml	Overweight		华羽	3303740616	Female	22	Free testosterone	2.8	pg/ml	Polycystic Ovary Syndrome
许凯文	2400620251	Male	10	Free testosterone	3.99	pg/ml	Overweight		陈阳	3303709410	Female	33	Free testosterone	2.87	pg/ml	Polycystic Ovary Syndrome
姚佳辰	3303863777	Male	10	Free testosterone	11.97	pg/ml	Overweight		管晨晨	3303881948	Female	24	Free testosterone	2.87	pg/ml	Polycystic Ovary Syndrome
彭博文	3303601261	Male	11	Free testosterone	12.67	pg/ml	Overweight		刘梦	3302831100	Female	30	Free testosterone	2.87	pg/ml	Polycystic Ovary Syndrome
张治翰	3301368150	Male	11	Free testosterone	24.01	pg/ml	Overweight		胡开月	3303849010	Female	23	Free testosterone	2.94	pg/ml	Polycystic Ovary Syndrome
王渝辰	3303781482	Male	13	Free testosterone	45.15	pg/ml	Overweight		吴玥	3303082611	Female	25	Free testosterone	2.94	pg/ml	Polycystic Ovary Syndrome
钱庄晶	3302497298	Male	39	Free testosterone	16.52	pg/ml	Acne		高沁	3302709037	Female	24	Free testosterone	3.01	pg/ml	Polycystic Ovary Syndrome
张雷	3303036150	Male	27	Free testosterone	16.73	pg/ml	Acne		于方园	3303477026	Female	34	Free testosterone	3.08	pg/ml	Polycystic Ovary Syndrome
卢锰	3302761110	Male	28	Free testosterone	23.17	pg/ml	Acne		单雨	3302977567	Female	26	Free testosterone	3.22	pg/ml	Polycystic Ovary Syndrome
范显彰	3303720603	Male	29	Free testosterone	27.44	pg/ml	Acne		吴昀雁	3302710979	Female	22	Free testosterone	3.29	pg/ml	Polycystic Ovary Syndrome
童俊毅	3303620596	Male	22	Free testosterone	31.57	pg/ml	Acne		刘贞萍	3303309567	Female	28	Free testosterone	3.43	pg/ml	Polycystic Ovary Syndrome
叶航	3303266232	Male	24	Free testosterone	32.06	pg/ml	Acne		周聪雨	3303022038	Female	23	Free testosterone	3.5	pg/ml	Polycystic Ovary Syndrome
李昊	3303255765	Male	23	Free testosterone	34.3	pg/ml	Acne		倪坦	3303623396	Female	26	Free testosterone	3.5	pg/ml	Polycystic Ovary Syndrome
雷凯文	3303765594	Male	19	Free testosterone	37.8	pg/ml	Acne		曹雨莼	3302361053	Female	31	Free testosterone	3.57	pg/ml	Polycystic Ovary Syndrome
陶奕煊	3302473269	Male	13	Free testosterone	0.84	pg/ml	Childhood Growth Failure		刘艳	3303877360	Female	31	Free testosterone	3.57	pg/ml	Polycystic Ovary Syndrome
唐晨洋	0001333164	Male	11	Free testosterone	1.75	pg/ml	Childhood Growth Failure		谢旭燕	3302446898	Female	34	Free testosterone	3.57	pg/ml	Polycystic Ovary Syndrome
唐灵均	3302589147	Male	11	Free testosterone	1.82	pg/ml	Childhood Growth Failure		褚恩希	3303818051	Female	26	Free testosterone	3.64	pg/ml	Polycystic Ovary Syndrome
卢毅丞	3301817189	Male	11	Free testosterone	2.17	pg/ml	Childhood Growth Failure		温可吟	3301716816	Female	27	Free testosterone	3.64	pg/ml	Polycystic Ovary Syndrome
彭成煜	3302680503	Male	8	Free testosterone	6.65	pg/ml	Childhood Growth Failure		朱芷芊	3303690342	Female	16	Free testosterone	3.64	pg/ml	Polycystic Ovary Syndrome
胡智轩	3303546742	Male	13	Free testosterone	8.19	pg/ml	Childhood Growth Failure		王斐	3303556668	Female	27	Free testosterone	3.71	pg/ml	Polycystic Ovary Syndrome
王渝辰	3303781482	Male	13	Free testosterone	20.37	pg/ml	Childhood Growth Failure		金琪	3302961179	Female	29	Free testosterone	3.71	pg/ml	Polycystic Ovary Syndrome
王润	3303631232	Male	14	Free testosterone	28.28	pg/ml	Childhood Growth Failure		汪杰	3303734798	Female	30	Free testosterone	3.71	pg/ml	Polycystic Ovary Syndrome
王渝辰	3303781482	Male	14	Free testosterone	47.53	pg/ml	Childhood Growth Failure		张鸿馨	3303330928	Female	24	Free testosterone	3.78	pg/ml	Polycystic Ovary Syndrome
董之然	3302320842	Male	12	Free testosterone	0.7	pg/ml	Obesity		单萍萍	3302518710	Female	31	Free testosterone	3.78	pg/ml	Polycystic Ovary Syndrome
余宗阳	3303820909	Male	8	Free testosterone	0.77	pg/ml	Obesity		李博然	3302336225	Female	22	Free testosterone	3.78	pg/ml	Polycystic Ovary Syndrome
唐宇辰	3302892340	Male	10	Free testosterone	1.12	pg/ml	Obesity		钱佳吟	3303129313	Female	24	Free testosterone	3.92	pg/ml	Polycystic Ovary Syndrome
周愉博	0001352866	Male	10	Free testosterone	1.47	pg/ml	Obesity		布鲁妞	3303415247	Female	30	Free testosterone	3.92	pg/ml	Polycystic Ovary Syndrome
朱奕辰	3303829882	Male	10	Free testosterone	1.54	pg/ml	Obesity		彭川燕	3303785441	Female	24	Free testosterone	3.99	pg/ml	Polycystic Ovary Syndrome
彭俊皓	3303841898	Male	9	Free testosterone	1.82	pg/ml	Obesity		钱醒	3302547598	Female	30	Free testosterone	3.99	pg/ml	Polycystic Ovary Syndrome
夏翌宁	3302016527	Male	10	Free testosterone	1.96	pg/ml	Obesity		张书凝	3303638484	Female	32	Free testosterone	3.99	pg/ml	Polycystic Ovary Syndrome
章承宇	3302605073	Male	9	Free testosterone	2.1	pg/ml	Obesity		肖丹菁	3301805948	Female	27	Free testosterone	4.06	pg/ml	Polycystic Ovary Syndrome
朱珈辉	3302954534	Male	10	Free testosterone	2.38	pg/ml	Obesity		丁佳慧	3303599074	Female	25	Free testosterone	4.06	pg/ml	Polycystic Ovary Syndrome
何懋逸	0001364257	Male	10	Free testosterone	2.38	pg/ml	Obesity		孙萌	3302073173	Female	23	Free testosterone	4.06	pg/ml	Polycystic Ovary Syndrome
徐卿哲	3303146013	Male	12	Free testosterone	2.45	pg/ml	Obesity		徐楚	3303814595	Female	18	Free testosterone	4.2	pg/ml	Polycystic Ovary Syndrome
缪辰阳	3303594531	Male	12	Free testosterone	2.8	pg/ml	Obesity		叶璐	3303434098	Female	20	Free testosterone	4.34	pg/ml	Polycystic Ovary Syndrome
黄子君	3301297990	Male	11	Free testosterone	3.01	pg/ml	Obesity		周凌燕	3303794063	Female	33	Free testosterone	4.41	pg/ml	Polycystic Ovary Syndrome
徐万翔	2401132571	Male	10	Free testosterone	3.5	pg/ml	Obesity		陈娅	3302863452	Female	35	Free testosterone	4.48	pg/ml	Polycystic Ovary Syndrome
董子宸	3303798180	Male	12	Free testosterone	3.5	pg/ml	Obesity		温可吟	3301716816	Female	27	Free testosterone	4.48	pg/ml	Polycystic Ovary Syndrome
朱睿一	3302581001	Male	11	Free testosterone	3.64	pg/ml	Obesity		邹旎	3302620995	Female	32	Free testosterone	4.62	pg/ml	Polycystic Ovary Syndrome
杜奕澎	3302743507	Male	11	Free testosterone	4.55	pg/ml	Obesity		田悦	3303797049	Female	28	Free testosterone	4.62	pg/ml	Polycystic Ovary Syndrome
唐宇辰	0001354026	Male	10	Free testosterone	7.28	pg/ml	Obesity		蒋小凤	3302337153	Female	30	Free testosterone	4.76	pg/ml	Polycystic Ovary Syndrome
姜奕玮	0001364551	Male	12	Free testosterone	7.98	pg/ml	Obesity		金佳怡	3303243047	Female	18	Free testosterone	4.76	pg/ml	Polycystic Ovary Syndrome
杨丰华	3302297468	Male	10	Free testosterone	8.12	pg/ml	Obesity		朱翠浓	3303552582	Female	23	Free testosterone	4.83	pg/ml	Polycystic Ovary Syndrome
卫梓炎	3303837415	Male	14	Free testosterone	9.73	pg/ml	Obesity		李莹	3303875063	Female	23	Free testosterone	4.83	pg/ml	Polycystic Ovary Syndrome
徐振轩	3302900446	Male	11	Free testosterone	11.97	pg/ml	Obesity		吴嘉怡	3303835787	Female	21	Free testosterone	5.04	pg/ml	Polycystic Ovary Syndrome
范皓宇	2401154305	Male	13	Free testosterone	13.02	pg/ml	Obesity		李雪璐	3303142525	Female	20	Free testosterone	5.04	pg/ml	Polycystic Ovary Syndrome
刘梓轩	3303417196	Male	12	Free testosterone	13.02	pg/ml	Obesity		袁柳明	3303329000	Female	33	Free testosterone	5.11	pg/ml	Polycystic Ovary Syndrome
李航宇	3303497208	Male	13	Free testosterone	16.59	pg/ml	Obesity		徐琳钰	3303747819	Female	25	Free testosterone	5.18	pg/ml	Polycystic Ovary Syndrome
吴思睿	3301350283	Male	14	Free testosterone	16.8	pg/ml	Obesity		聂赛楠	3302833940	Female	21	Free testosterone	5.18	pg/ml	Polycystic Ovary Syndrome
汪云轩	3303740806	Male	30	Free testosterone	17.5	pg/ml	Obesity		聂赛楠	3302833940	Female	21	Free testosterone	5.25	pg/ml	Polycystic Ovary Syndrome
王晏辰	3302604940	Male	12	Free testosterone	18.83	pg/ml	Obesity		杨钰芸	3303147996	Female	21	Free testosterone	5.32	pg/ml	Polycystic Ovary Syndrome
施健	3302816120	Male	11	Free testosterone	19.32	pg/ml	Obesity		张亚榕	3303729772	Female	20	Free testosterone	5.53	pg/ml	Polycystic Ovary Syndrome
王梓衿	2401367245	Male	13	Free testosterone	20.93	pg/ml	Obesity		周晓慧	3302299010	Female	30	Free testosterone	5.6	pg/ml	Polycystic Ovary Syndrome
匡致玮	3301824334	Male	15	Free testosterone	30.59	pg/ml	Obesity		夏思芸	3303840805	Female	26	Free testosterone	5.74	pg/ml	Polycystic Ovary Syndrome
杨平至	3303538191	Male	12	Free testosterone	31.01	pg/ml	Obesity		杨佳颖	3303142534	Female	27	Free testosterone	6.37	pg/ml	Polycystic Ovary Syndrome
赵为民	3303767944	Male	65	Free testosterone	3.01	pg/ml	Hyperuricemia		张国婧	3303793229	Female	23	Free testosterone	6.37	pg/ml	Polycystic Ovary Syndrome
李云博	3303814233	Male	23	Free testosterone	19.74	pg/ml	Hyperuricemia		宋华雨	3303643597	Female	23	Free testosterone	6.44	pg/ml	Polycystic Ovary Syndrome
梁鸿宇	3303578258	Male	20	Free testosterone	22.89	pg/ml	Hyperuricemia		张梦甜	3301623367	Female	17	Free testosterone	6.79	pg/ml	Polycystic Ovary Syndrome
陆家皓	3302739013	Male	29	Free testosterone	30.24	pg/ml	Hyperuricemia		潘颖	3302423363	Female	26	Free testosterone	6.86	pg/ml	Polycystic Ovary Syndrome
刘思源	3303159730	Male	14	Free testosterone	35.84	pg/ml	Hyperuricemia		童宸悦	3303469277	Female	21	Free testosterone	7.14	pg/ml	Polycystic Ovary Syndrome
钱惠其	2400269666	Male	77	Free testosterone	1.61	pg/ml	Hypertension		张语之	3303415367	Female	21	Free testosterone	7.21	pg/ml	Polycystic Ovary Syndrome
魏家宝	3303639097	Male	73	Free testosterone	2.17	pg/ml	Hypertension		张亚雯	3303148613	Female	25	Free testosterone	7.63	pg/ml	Polycystic Ovary Syndrome
王泰森	3302895025	Male	77	Free testosterone	3.15	pg/ml	Hypertension		林蔓桦	3303800697	Female	25	Free testosterone	7.91	pg/ml	Polycystic Ovary Syndrome
黄国新	3302451870	Male	70	Free testosterone	3.85	pg/ml	Hypertension		张亚雯	3303148613	Female	25	Free testosterone	8.12	pg/ml	Polycystic Ovary Syndrome
葛丽荣	3302558357	Male	71	Free testosterone	35.7	pg/ml	Hypertension		金佳怡	3303243047	Female	18	Free testosterone	8.19	pg/ml	Polycystic Ovary Syndrome
华林森	3302217724	Male	81	Free testosterone	1.26	pg/ml	Hyperlipidemia		黄贝婷	3303105038	Female	31	Free testosterone	8.4	pg/ml	Polycystic Ovary Syndrome
沈祥培	3302507459	Male	29	Free testosterone	14.49	pg/ml	Hyperlipidemia		杨蕊	3302512922	Female	19	Free testosterone	9.94	pg/ml	Polycystic Ovary Syndrome
夏晓飞	3302565165	Male	38	Free testosterone	16.03	pg/ml	Hyperlipidemia		任心悦	3303545428	Female	8	Free testosterone	0.98	pg/ml	Obesity
范永坤	3303331153	Male	43	Free testosterone	21.56	pg/ml	Hyperlipidemia		黎若汐	3303675232	Female	8	Free testosterone	0.98	pg/ml	Obesity
袁先祥	3302728295	Male	44	Free testosterone	21.77	pg/ml	Hyperlipidemia		王思懿	3303752316	Female	7	Free testosterone	1.19	pg/ml	Obesity
王晗丞	3302346084	Male	32	Free testosterone	24.01	pg/ml	Hyperlipidemia		蒋佳妤	3302336373	Female	9	Free testosterone	1.33	pg/ml	Obesity
王晗丞	3302346084	Male	32	Free testosterone	24.78	pg/ml	Hyperlipidemia		谢心潼	3302632701	Female	10	Free testosterone	1.4	pg/ml	Obesity
王晗丞	3302346084	Male	32	Free testosterone	34.44	pg/ml	Hyperlipidemia		曾小燕	3303006580	Female	40	Free testosterone	1.54	pg/ml	Obesity
胡吉	3301882042	Male	44	Free testosterone	46.76	pg/ml	Hyperlipidemia		李志菲	3303750495	Female	17	Free testosterone	1.61	pg/ml	Obesity
周全清	3302351400	Male	78	Free testosterone	0.91	pg/ml	Secondary malignant neoplasm of bone		李军娜	3303882725	Female	30	Free testosterone	1.96	pg/ml	Obesity
卢惠民	3303673340	Male	61	Free testosterone	0.91	pg/ml	Secondary malignant neoplasm of bone		杨茂娜	3302795962	Female	44	Free testosterone	2.17	pg/ml	Obesity
王永华	3301472999	Male	77	Free testosterone	1.12	pg/ml	Secondary malignant neoplasm of bone		秦成依	3303509830	Female	10	Free testosterone	2.31	pg/ml	Obesity
王荣清	2401766932	Male	73	Free testosterone	1.12	pg/ml	Secondary malignant neoplasm of bone		陈艳霞	3303274494	Female	23	Free testosterone	2.38	pg/ml	Obesity
周全清	3302351400	Male	78	Free testosterone	1.47	pg/ml	Secondary malignant neoplasm of bone		朱晏萱	3303759330	Female	12	Free testosterone	2.52	pg/ml	Obesity
须岳兴	3302759335	Male	71	Free testosterone	1.47	pg/ml	Secondary malignant neoplasm of bone		薛慧	3303250427	Female	24	Free testosterone	2.59	pg/ml	Obesity
陆洪泉	3302784881	Male	64	Free testosterone	1.54	pg/ml	Secondary malignant neoplasm of bone		杨佳韵	3301555569	Female	10	Free testosterone	2.59	pg/ml	Obesity
王荣清	2401766932	Male	73	Free testosterone	1.54	pg/ml	Secondary malignant neoplasm of bone		华施懿	3301698843	Female	30	Free testosterone	2.66	pg/ml	Obesity
卢惠民	3303673340	Male	61	Free testosterone	1.61	pg/ml	Secondary malignant neoplasm of bone		侯玲娜	0001335749	Female	13	Free testosterone	3.15	pg/ml	Obesity
卢惠民	3303673340	Male	61	Free testosterone	1.68	pg/ml	Secondary malignant neoplasm of bone		蒋佩玺	3302313539	Female	34	Free testosterone	3.29	pg/ml	Obesity
张仲伦	3303363450	Male	83	Free testosterone	1.82	pg/ml	Secondary malignant neoplasm of bone		李雪	3303040289	Female	36	Free testosterone	3.36	pg/ml	Obesity
王永华	3301472999	Male	77	Free testosterone	2.03	pg/ml	Secondary malignant neoplasm of bone		龚悦悦	3303798384	Female	19	Free testosterone	3.92	pg/ml	Obesity
许锡奇	3303156806	Male	66	Free testosterone	2.17	pg/ml	Secondary malignant neoplasm of bone		文茜	3303514110	Female	28	Free testosterone	4.06	pg/ml	Obesity
业新华	3303490473	Male	77	Free testosterone	2.45	pg/ml	Secondary malignant neoplasm of bone		周朱懿	3302671334	Female	23	Free testosterone	4.27	pg/ml	Obesity
许锡奇	3303156806	Male	67	Free testosterone	2.94	pg/ml	Secondary malignant neoplasm of bone		李星愿	3303783361	Female	14	Free testosterone	4.48	pg/ml	Obesity
韦法祥	3303711416	Male	73	Free testosterone	5.88	pg/ml	Secondary malignant neoplasm of bone		沈云飞	3303830610	Female	33	Free testosterone	4.69	pg/ml	Obesity
赵为民	0001340042	Male	65	Free testosterone	26.88	pg/ml	Secondary malignant neoplasm of bone		姚翰文	3302746779	Female	12	Free testosterone	4.76	pg/ml	Obesity
郑明轩	3303709223	Male	12	Free testosterone	0.7	pg/ml	Rapidly progressive puberty		臧陆缘	2400576896	Female	15	Free testosterone	4.97	pg/ml	Obesity
徐梓轩	3303692642	Male	11	Free testosterone	1.12	pg/ml	Rapidly progressive puberty		董婧丹	3302500942	Female	23	Free testosterone	5.11	pg/ml	Obesity
强轩诚	3303505615	Male	11	Free testosterone	1.12	pg/ml	Rapidly progressive puberty		陈燕	3302381322	Female	42	Free testosterone	5.11	pg/ml	Obesity
郑明轩	3303709223	Male	12	Free testosterone	1.19	pg/ml	Rapidly progressive puberty		李星愿	3303783361	Female	14	Free testosterone	7.07	pg/ml	Obesity
顾宸铭	3302001889	Male	12	Free testosterone	1.26	pg/ml	Rapidly progressive puberty		冯雨菲	3302485950	Female	19	Free testosterone	8.19	pg/ml	Obesity
顾宸铭	3302001889	Male	12	Free testosterone	1.33	pg/ml	Rapidly progressive puberty		杨小倩	3303240597	Female	42	Free testosterone	2.59	pg/ml	Hyperuricemia
李允希	3303569696	Male	12	Free testosterone	1.47	pg/ml	Rapidly progressive puberty		居霄	3303034425	Female	35	Free testosterone	0.84	pg/ml	Hypertension
李允希	3303569696	Male	12	Free testosterone	1.47	pg/ml	Rapidly progressive puberty		叶结娟	3303095746	Female	44	Free testosterone	1.47	pg/ml	Hypertension
祝铭昊	3301415995	Male	11	Free testosterone	1.54	pg/ml	Rapidly progressive puberty		潘淼	3303886449	Female	37	Free testosterone	2.03	pg/ml	Hypertension
顾宸铭	3302001889	Male	12	Free testosterone	1.68	pg/ml	Rapidly progressive puberty		杨妮娜	3302847935	Female	48	Free testosterone	2.31	pg/ml	Hypertension
强轩诚	3303505615	Male	11	Free testosterone	1.68	pg/ml	Rapidly progressive puberty		杨妮娜	3302847935	Female	48	Free testosterone	3.22	pg/ml	Hypertension
田桢宇	3302835025	Male	12	Free testosterone	1.68	pg/ml	Rapidly progressive puberty		陈燕	3302381322	Female	43	Free testosterone	5.11	pg/ml	Hypertension
焦炀轩	3303386946	Male	13	Free testosterone	1.75	pg/ml	Rapidly progressive puberty		高欣妍	3302354543	Female	13	Free testosterone	6.02	pg/ml	Hypertension
缪辰阳	3303594531	Male	11	Free testosterone	1.96	pg/ml	Rapidly progressive puberty		吴海燕	3303837201	Female	21	Free testosterone	1.4	pg/ml	Hyperinsulinemia
顾陆斐	3302087573	Male	13	Free testosterone	2.03	pg/ml	Rapidly progressive puberty		姜梓霖	3302545682	Female	31	Free testosterone	1.54	pg/ml	Hyperinsulinemia
金一诺	2400738625	Male	11	Free testosterone	2.03	pg/ml	Rapidly progressive puberty		陈之愚	3302560398	Female	26	Free testosterone	2.8	pg/ml	Hyperinsulinemia
周雨桐	3302571109	Male	12	Free testosterone	2.1	pg/ml	Rapidly progressive puberty		刘毓琦	3303887706	Female	29	Free testosterone	3.22	pg/ml	Hyperinsulinemia
孙梓皓	3302363192	Male	13	Free testosterone	2.31	pg/ml	Rapidly progressive puberty		付译瑶	3303851384	Female	24	Free testosterone	3.29	pg/ml	Hyperinsulinemia
徐梓轩	3303692642	Male	11	Free testosterone	2.59	pg/ml	Rapidly progressive puberty		陈佳怡	3303827178	Female	22	Free testosterone	3.78	pg/ml	Hyperinsulinemia
华泓霖	2401187349	Male	11	Free testosterone	3.43	pg/ml	Rapidly progressive puberty		周晶晶	3302247570	Female	38	Free testosterone	3.92	pg/ml	Hyperinsulinemia
焦炀轩	3303386946	Male	13	Free testosterone	3.64	pg/ml	Rapidly progressive puberty		鲍赏	3303778927	Female	24	Free testosterone	3.92	pg/ml	Hyperinsulinemia
张陶睿	3303553853	Male	13	Free testosterone	6.09	pg/ml	Rapidly progressive puberty		陈杉	3301660866	Female	39	Free testosterone	4.06	pg/ml	Hyperinsulinemia
潘奕霖	2401188632	Male	13	Free testosterone	13.86	pg/ml	Rapidly progressive puberty		殷梦丹	3303364875	Female	22	Free testosterone	5.11	pg/ml	Hyperinsulinemia
潘奕霖	2401188632	Male	13	Free testosterone	14.28	pg/ml	Rapidly progressive puberty		张芯蕊	3303769492	Female	14	Free testosterone	5.18	pg/ml	Hyperinsulinemia
潘奕霖	2401188632	Male	14	Free testosterone	22.19	pg/ml	Rapidly progressive puberty		周文涵	3303810017	Female	19	Free testosterone	5.25	pg/ml	Hyperinsulinemia
孙梓皓	3302363192	Male	14	Free testosterone	33.6	pg/ml	Rapidly progressive puberty		庞思远	3302652916	Female	16	Free testosterone	6.23	pg/ml	Hyperinsulinemia
谢沂航	3303630419	Male	10	Free testosterone	1.4	pg/ml	Rapidly progressive puberty		朱玥颖	3303811213	Female	9	Free testosterone	0.91	pg/ml	Hyperlipidemia
金一诺	2400738625	Male	12	Free testosterone	1.89	pg/ml	Rapidly progressive puberty		徐燕	3302524167	Female	42	Free testosterone	1.33	pg/ml	Hyperlipidemia
周俊	3302294019	Male	85	Free testosterone	0.91	pg/ml	Urinary Tract Infection		朱胡弘	3302590001	Female	35	Free testosterone	1.4	pg/ml	Hyperlipidemia
周俊	3302294019	Male	85	Free testosterone	3.71	pg/ml	Urinary Tract Infection		江宇花	3302969098	Female	43	Free testosterone	3.08	pg/ml	Hyperlipidemia
胡海啸	0001359641	Male	65	Free testosterone	17.64	pg/ml	Urinary Tract Infection		缪英芝	3302413209	Female	52	Free testosterone	3.43	pg/ml	Hyperlipidemia
朱忠良	0001361682	Male	74	Free testosterone	17.85	pg/ml	Urinary Tract Infection		孙奕蕾	3303522458	Female	22	Free testosterone	3.99	pg/ml	Hyperlipidemia
任志龙	3302525273	Male	44	Free testosterone	22.68	pg/ml	Urinary Tract Infection		江芝芳	3303734246	Female	36	Free testosterone	4.76	pg/ml	Hyperlipidemia
顾锡兴	0001355926	Male	66	Free testosterone	27.65	pg/ml	Urinary Tract Infection		宋艳桃	0001340912	Female	44	Free testosterone	0.7	pg/ml	Cervical malignant tumor
卜敏浩	0001352311	Male	62	Free testosterone	30.45	pg/ml	Urinary Tract Infection		阿衣尔吉莫	0001374554	Female	51	Free testosterone	0.98	pg/ml	Cervical malignant tumor
朱士中	0001394310	Male	57	Free testosterone	32.55	pg/ml	Urinary Tract Infection		杨涵	0001334597	Female	42	Free testosterone	1.12	pg/ml	Cervical malignant tumor
王一恒	2401349011	Male	37	Free testosterone	7.77	pg/ml	Male Erectile Dysfunction		阿衣尔吉莫	0001343817	Female	51	Free testosterone	1.12	pg/ml	Cervical malignant tumor
张首达	3302790382	Male	38	Free testosterone	9.24	pg/ml	Male Erectile Dysfunction		谭慧	0001388520	Female	42	Free testosterone	1.12	pg/ml	Cervical malignant tumor
王鹏	3303168101	Male	28	Free testosterone	9.87	pg/ml	Male Erectile Dysfunction		王晶晶	3302327976	Female	39	Free testosterone	1.12	pg/ml	Cervical malignant tumor
顾秦涛	3303819371	Male	26	Free testosterone	11.55	pg/ml	Male Erectile Dysfunction		杜付英	0001354668	Female	67	Free testosterone	1.26	pg/ml	Cervical malignant tumor
黄玉新	3302474243	Male	48	Free testosterone	11.97	pg/ml	Male Erectile Dysfunction		潘丽丽	3303717036	Female	33	Free testosterone	1.26	pg/ml	Cervical malignant tumor
沈金	3302457643	Male	36	Free testosterone	11.97	pg/ml	Male Erectile Dysfunction		蒋悦君	0001329039	Female	58	Free testosterone	1.33	pg/ml	Cervical malignant tumor
陈佃红	3303796518	Male	52	Free testosterone	12.11	pg/ml	Male Erectile Dysfunction		夏玲燕	0001330184	Female	30	Free testosterone	1.33	pg/ml	Cervical malignant tumor
叶文豪	3303079771	Male	29	Free testosterone	12.25	pg/ml	Male Erectile Dysfunction		谭慧	0001360049	Female	42	Free testosterone	1.33	pg/ml	Cervical malignant tumor
陶涛	3302630080	Male	36	Free testosterone	12.53	pg/ml	Male Erectile Dysfunction		宋艳桃	0001366192	Female	45	Free testosterone	1.33	pg/ml	Cervical malignant tumor
苏晓阳	3301640807	Male	45	Free testosterone	12.67	pg/ml	Male Erectile Dysfunction		田平建	0001368063	Female	39	Free testosterone	1.47	pg/ml	Cervical malignant tumor
薛洪	3303804741	Male	36	Free testosterone	12.74	pg/ml	Male Erectile Dysfunction		王夕妹	0001327951	Female	56	Free testosterone	1.54	pg/ml	Cervical malignant tumor
李晓栋	3303775651	Male	36	Free testosterone	12.81	pg/ml	Male Erectile Dysfunction		王国华	0001351677	Female	73	Free testosterone	1.54	pg/ml	Cervical malignant tumor
周红伟	3301569760	Male	49	Free testosterone	13.09	pg/ml	Male Erectile Dysfunction		毛玉芹	0001340763	Female	73	Free testosterone	1.61	pg/ml	Cervical malignant tumor
陈龙	3303874436	Male	37	Free testosterone	13.09	pg/ml	Male Erectile Dysfunction		季月妹	0001354174	Female	57	Free testosterone	1.61	pg/ml	Cervical malignant tumor
奚斌嵩	3302450585	Male	28	Free testosterone	13.58	pg/ml	Male Erectile Dysfunction		储成云	0001381022	Female	56	Free testosterone	1.61	pg/ml	Cervical malignant tumor
潘琦	3301833322	Male	38	Free testosterone	14.07	pg/ml	Male Erectile Dysfunction		张桂娣	0001329304	Female	72	Free testosterone	1.68	pg/ml	Cervical malignant tumor
胡啸	3303032999	Male	38	Free testosterone	14.14	pg/ml	Male Erectile Dysfunction		张锡妹	0001343808	Female	64	Free testosterone	1.68	pg/ml	Cervical malignant tumor
沙佳楠	3302656337	Male	34	Free testosterone	14.7	pg/ml	Male Erectile Dysfunction		张桂娣	0001362444	Female	73	Free testosterone	1.68	pg/ml	Cervical malignant tumor
钱嘉伟	3303544576	Male	28	Free testosterone	14.77	pg/ml	Male Erectile Dysfunction		谭慧	0001333140	Female	42	Free testosterone	1.75	pg/ml	Cervical malignant tumor
朱双州	3302445552	Male	32	Free testosterone	14.91	pg/ml	Male Erectile Dysfunction		冯兰妹	0001342226	Female	77	Free testosterone	1.82	pg/ml	Cervical malignant tumor
朱丹成	3303852392	Male	37	Free testosterone	14.91	pg/ml	Male Erectile Dysfunction		姜琴珠	0001345057	Female	59	Free testosterone	1.82	pg/ml	Cervical malignant tumor
刁鹏程	3302603075	Male	29	Free testosterone	15.68	pg/ml	Male Erectile Dysfunction		谭慧	0001350214	Female	42	Free testosterone	1.82	pg/ml	Cervical malignant tumor
文兵	3301846211	Male	45	Free testosterone	15.68	pg/ml	Male Erectile Dysfunction		黄伟琴	0001332844	Female	37	Free testosterone	1.89	pg/ml	Cervical malignant tumor
柳杰元	3301844580	Male	42	Free testosterone	15.89	pg/ml	Male Erectile Dysfunction		黄伟琴	0001342480	Female	37	Free testosterone	1.89	pg/ml	Cervical malignant tumor
袁建	3303772871	Male	34	Free testosterone	16.03	pg/ml	Male Erectile Dysfunction		朱正荣	0001372707	Female	58	Free testosterone	1.89	pg/ml	Cervical malignant tumor
陆儒明	3302673446	Male	52	Free testosterone	16.03	pg/ml	Male Erectile Dysfunction		王国珍	0001358107	Female	51	Free testosterone	2.03	pg/ml	Cervical malignant tumor
郝银宝	3301883197	Male	47	Free testosterone	16.24	pg/ml	Male Erectile Dysfunction		许元美	3301310206	Female	36	Free testosterone	2.17	pg/ml	Cervical malignant tumor
朱守旭	3303350654	Male	33	Free testosterone	16.31	pg/ml	Male Erectile Dysfunction		陈月芹	0001390584	Female	78	Free testosterone	2.17	pg/ml	Cervical malignant tumor
林峰	3302398020	Male	39	Free testosterone	16.45	pg/ml	Male Erectile Dysfunction		孙琰	0001364142	Female	49	Free testosterone	2.31	pg/ml	Cervical malignant tumor
牛广磊	3303773221	Male	40	Free testosterone	16.45	pg/ml	Male Erectile Dysfunction		黄伟琴	0001352497	Female	37	Free testosterone	2.45	pg/ml	Cervical malignant tumor
徐逸彬	3302007836	Male	31	Free testosterone	16.45	pg/ml	Male Erectile Dysfunction		周静波	3303564199	Female	42	Free testosterone	2.59	pg/ml	Cervical malignant tumor
王波	3303066160	Male	35	Free testosterone	16.8	pg/ml	Male Erectile Dysfunction		刘桂芳	0001362747	Female	58	Free testosterone	2.66	pg/ml	Cervical malignant tumor
郭鑫	3302529833	Male	37	Free testosterone	16.8	pg/ml	Male Erectile Dysfunction		丁静洁	3303384787	Female	40	Free testosterone	2.73	pg/ml	Cervical malignant tumor
胡炎	3302373510	Male	26	Free testosterone	16.87	pg/ml	Male Erectile Dysfunction		顾雯	3302436293	Female	49	Free testosterone	3.01	pg/ml	Cervical malignant tumor
荣振华	3303527351	Male	46	Free testosterone	17.01	pg/ml	Male Erectile Dysfunction		陈慧	0001329113	Female	45	Free testosterone	3.29	pg/ml	Cervical malignant tumor
刘义兵	3302844240	Male	36	Free testosterone	17.08	pg/ml	Male Erectile Dysfunction		房芳	3301387273	Female	37	Free testosterone	3.57	pg/ml	Cervical malignant tumor
仇梦军	3303067499	Male	26	Free testosterone	17.08	pg/ml	Male Erectile Dysfunction		刘桂芳	0001352088	Female	58	Free testosterone	3.78	pg/ml	Cervical malignant tumor
何小雪	3302592190	Male	59	Free testosterone	17.29	pg/ml	Male Erectile Dysfunction		张翠翠	0001363901	Female	39	Free testosterone	4.41	pg/ml	Cervical malignant tumor
唐继冬	3302382683	Male	36	Free testosterone	17.29	pg/ml	Male Erectile Dysfunction		杜玉芳	0001339505	Female	49	Free testosterone	5.04	pg/ml	Cervical malignant tumor
陈成	3303431376	Male	34	Free testosterone	17.43	pg/ml	Male Erectile Dysfunction		唐若兰	0001353720	Female	83	Free testosterone	5.74	pg/ml	Cervical malignant tumor
杨香令	3303814826	Male	40	Free testosterone	17.5	pg/ml	Male Erectile Dysfunction		谢宜英	0001349930	Female	43	Free testosterone	6.02	pg/ml	Cervical malignant tumor
王毅成	3303077906	Male	26	Free testosterone	17.5	pg/ml	Male Erectile Dysfunction		吕淑霞	0001354106	Female	56	Free testosterone	0.84	pg/ml	Cervical intraepithelial neoplasia
马言庆	3302447066	Male	31	Free testosterone	17.57	pg/ml	Male Erectile Dysfunction		渠素华	0001365948	Female	42	Free testosterone	1.33	pg/ml	Cervical intraepithelial neoplasia
郑惠新	3303714114	Male	58	Free testosterone	17.99	pg/ml	Male Erectile Dysfunction		龙廷美	0001337411	Female	47	Free testosterone	1.4	pg/ml	Cervical intraepithelial neoplasia
陆仁洁	3301576926	Male	37	Free testosterone	17.99	pg/ml	Male Erectile Dysfunction		邱油妹	0001367444	Female	52	Free testosterone	1.75	pg/ml	Cervical intraepithelial neoplasia
杨虞寅	3303850476	Male	26	Free testosterone	18.13	pg/ml	Male Erectile Dysfunction		刘欣	3301723653	Female	39	Free testosterone	2.8	pg/ml	Cervical intraepithelial neoplasia
夏小礼	3303006464	Male	46	Free testosterone	18.41	pg/ml	Male Erectile Dysfunction		张翠翠	0001356254	Female	39	Free testosterone	3.78	pg/ml	Cervical intraepithelial neoplasia
黄箸	3303030633	Male	51	Free testosterone	18.41	pg/ml	Male Erectile Dysfunction		钟群	3303850775	Female	44	Free testosterone	1.26	pg/ml	Hypothyroidism
曹煜轩	3303867792	Male	25	Free testosterone	18.48	pg/ml	Male Erectile Dysfunction		王晶煜	3302638466	Female	30	Free testosterone	1.96	pg/ml	Hypothyroidism
魏洋	3303799047	Male	32	Free testosterone	18.55	pg/ml	Male Erectile Dysfunction		汤倩	3302374986	Female	39	Free testosterone	2.1	pg/ml	Hypothyroidism
刘俊良	3302814635	Male	31	Free testosterone	18.62	pg/ml	Male Erectile Dysfunction		李娇霞	3302899351	Female	37	Free testosterone	2.52	pg/ml	Hypothyroidism
邓伟	3302925763	Male	28	Free testosterone	18.76	pg/ml	Male Erectile Dysfunction		娄佳彤	3302463613	Female	16	Free testosterone	3.08	pg/ml	Hypothyroidism
杨彭	3302956080	Male	35	Free testosterone	18.83	pg/ml	Male Erectile Dysfunction		沈红影	3303325807	Female	29	Free testosterone	3.64	pg/ml	Hypothyroidism
从博	3302690741	Male	36	Free testosterone	18.9	pg/ml	Male Erectile Dysfunction		华芳	3303555859	Female	30	Free testosterone	3.92	pg/ml	Hypothyroidism
周昶	3303839050	Male	26	Free testosterone	19.11	pg/ml	Male Erectile Dysfunction		戈佳怡	3301247844	Female	33	Free testosterone	4.2	pg/ml	Hypothyroidism
季子晨	3303748956	Male	38	Free testosterone	19.25	pg/ml	Male Erectile Dysfunction		孙云霞	3303707287	Female	39	Free testosterone	4.48	pg/ml	Hypothyroidism
成凯磊	3303140216	Male	37	Free testosterone	19.25	pg/ml	Male Erectile Dysfunction		杜婷婷	3303432278	Female	30	Free testosterone	4.9	pg/ml	Hypothyroidism
刘苏柏	3302838214	Male	29	Free testosterone	19.39	pg/ml	Male Erectile Dysfunction		潘彤彤	3302500124	Female	33	Free testosterone	6.79	pg/ml	Hypothyroidism
殷艺峰	3303773877	Male	35	Free testosterone	19.39	pg/ml	Male Erectile Dysfunction		龚瑾益	3303385284	Female	50	Free testosterone	2.66	pg/ml	Hyperthyroidism
张天欧	3303714265	Male	31	Free testosterone	19.53	pg/ml	Male Erectile Dysfunction		张华	3301296352	Female	51	Free testosterone	2.94	pg/ml	Hyperthyroidism
曹俊奇	3302807867	Male	49	Free testosterone	19.81	pg/ml	Male Erectile Dysfunction		苏晗	3303880667	Female	27	Free testosterone	3.92	pg/ml	Hyperthyroidism
李二康	3303643161	Male	25	Free testosterone	19.81	pg/ml	Male Erectile Dysfunction		周莉娜	3302631014	Female	30	Free testosterone	4.48	pg/ml	Hyperthyroidism
陈加华	3302795989	Male	42	Free testosterone	20.02	pg/ml	Male Erectile Dysfunction		周千韵	0001335051	Female	8	Free testosterone	5.25	pg/ml	Hyperthyroidism
陈卫国	3303872801	Male	48	Free testosterone	20.02	pg/ml	Male Erectile Dysfunction		范亦琴	3302732929	Female	46	Free testosterone	9.73	pg/ml	Hyperthyroidism
韩占文	3303689824	Male	57	Free testosterone	20.16	pg/ml	Male Erectile Dysfunction		蔡建远	3302337191	Female	48	Free testosterone	1.12	pg/ml	Anxiety-depression state
史高兴	3303762994	Male	33	Free testosterone	20.16	pg/ml	Male Erectile Dysfunction		秦朝晖	3302612699	Female	52	Free testosterone	1.19	pg/ml	Anxiety-depression state
朱雅笋	3303661865	Male	45	Free testosterone	20.16	pg/ml	Male Erectile Dysfunction		陈幼娟	3302195178	Female	54	Free testosterone	1.47	pg/ml	Anxiety-depression state
徐小南	2401352161	Male	37	Free testosterone	20.23	pg/ml	Male Erectile Dysfunction		孙小燕	3302148446	Female	45	Free testosterone	1.54	pg/ml	Anxiety-depression state
陆文浩	3303057539	Male	29	Free testosterone	20.23	pg/ml	Male Erectile Dysfunction		孙小燕	3302148446	Female	45	Free testosterone	1.61	pg/ml	Anxiety-depression state
都景军	3302324501	Male	32	Free testosterone	20.23	pg/ml	Male Erectile Dysfunction		范黎	3303540626	Female	35	Free testosterone	1.68	pg/ml	Anxiety-depression state
张煊	3303328318	Male	26	Free testosterone	20.3	pg/ml	Male Erectile Dysfunction		程信妹	3303597509	Female	52	Free testosterone	2.03	pg/ml	Anxiety-depression state
郭允灿	3303588781	Male	59	Free testosterone	20.37	pg/ml	Male Erectile Dysfunction		谢欣	3302512776	Female	35	Free testosterone	2.66	pg/ml	Anxiety-depression state
夏雨	3301743144	Male	33	Free testosterone	20.51	pg/ml	Male Erectile Dysfunction		孙小燕	3302148446	Female	45	Free testosterone	2.94	pg/ml	Anxiety-depression state
郭超旗	3303505701	Male	44	Free testosterone	20.93	pg/ml	Male Erectile Dysfunction		张丹	3303805229	Female	35	Free testosterone	4.34	pg/ml	Anxiety-depression state
黄志刚	3303722598	Male	30	Free testosterone	21	pg/ml	Male Erectile Dysfunction		王丽香	3301959665	Female	47	Free testosterone	4.55	pg/ml	Anxiety-depression state
蔡明杰	3303745546	Male	27	Free testosterone	21.07	pg/ml	Male Erectile Dysfunction		张琪	3303801425	Female	28	Free testosterone	5.81	pg/ml	Anxiety-depression state
支俊达	3302868014	Male	30	Free testosterone	21.07	pg/ml	Male Erectile Dysfunction		吴梓瑄	3301886151	Female	11	Free testosterone	0.84	pg/ml	Rapidly progressive puberty
杨建良	3302714352	Male	56	Free testosterone	21.14	pg/ml	Male Erectile Dysfunction		顾茗鋆	3303728060	Female	8	Free testosterone	0.84	pg/ml	Rapidly progressive puberty
夏雨	3301743144	Male	33	Free testosterone	21.42	pg/ml	Male Erectile Dysfunction		周萌	3301387475	Female	10	Free testosterone	0.98	pg/ml	Rapidly progressive puberty
梁孔军	3302891660	Male	44	Free testosterone	21.49	pg/ml	Male Erectile Dysfunction		何昕妍	3303769591	Female	8	Free testosterone	1.19	pg/ml	Rapidly progressive puberty
林文龙	3303868785	Male	30	Free testosterone	21.49	pg/ml	Male Erectile Dysfunction		杨曦	3303155715	Female	10	Free testosterone	1.19	pg/ml	Rapidly progressive puberty
杨中宝	3302542975	Male	53	Free testosterone	21.84	pg/ml	Male Erectile Dysfunction		赵若妤	3302475206	Female	11	Free testosterone	1.19	pg/ml	Rapidly progressive puberty
杜杭威	3303805315	Male	28	Free testosterone	21.91	pg/ml	Male Erectile Dysfunction		顾茗鋆	3303728060	Female	8	Free testosterone	1.33	pg/ml	Rapidly progressive puberty
陈海伟	3301906178	Male	36	Free testosterone	21.98	pg/ml	Male Erectile Dysfunction		丁俊妤	3302585485	Female	11	Free testosterone	1.47	pg/ml	Rapidly progressive puberty
曾健灵	3303853723	Male	30	Free testosterone	22.05	pg/ml	Male Erectile Dysfunction		赵若妤	3302475206	Female	11	Free testosterone	1.47	pg/ml	Rapidly progressive puberty
余伟伟	3301362862	Male	24	Free testosterone	22.12	pg/ml	Male Erectile Dysfunction		杜雯钦	3303425825	Female	10	Free testosterone	1.61	pg/ml	Rapidly progressive puberty
朱理想	3302852820	Male	26	Free testosterone	22.33	pg/ml	Male Erectile Dysfunction		杜雯钦	3303425825	Female	10	Free testosterone	1.61	pg/ml	Rapidly progressive puberty
蒋杲	3303774800	Male	27	Free testosterone	22.47	pg/ml	Male Erectile Dysfunction		殷鋆尧	2401162434	Female	11	Free testosterone	1.89	pg/ml	Rapidly progressive puberty
唐风帆	3303132323	Male	30	Free testosterone	22.54	pg/ml	Male Erectile Dysfunction		徐梓嫣	3303662592	Female	10	Free testosterone	1.89	pg/ml	Rapidly progressive puberty
宫明亮	3302347482	Male	58	Free testosterone	22.75	pg/ml	Male Erectile Dysfunction		邓兰馨	3302918091	Female	10	Free testosterone	2.03	pg/ml	Rapidly progressive puberty
刘治国	3303052407	Male	47	Free testosterone	22.75	pg/ml	Male Erectile Dysfunction		王子沐	3302894897	Female	11	Free testosterone	2.03	pg/ml	Rapidly progressive puberty
王坤	3303867125	Male	52	Free testosterone	22.82	pg/ml	Male Erectile Dysfunction		丁俊妤	3302585485	Female	11	Free testosterone	2.17	pg/ml	Rapidly progressive puberty
周天阳	3303876688	Male	26	Free testosterone	23.03	pg/ml	Male Erectile Dysfunction		王玥婷	3303404302	Female	9	Free testosterone	2.59	pg/ml	Rapidly progressive puberty
吴模	3302675421	Male	34	Free testosterone	23.24	pg/ml	Male Erectile Dysfunction		王梦祎	3302372448	Female	11	Free testosterone	2.66	pg/ml	Rapidly progressive puberty
张日成	3302468756	Male	43	Free testosterone	23.59	pg/ml	Male Erectile Dysfunction		仰梦格	3302361623	Female	11	Free testosterone	3.29	pg/ml	Rapidly progressive puberty
张鹏飞	3303161642	Male	28	Free testosterone	23.66	pg/ml	Male Erectile Dysfunction		曹天玥	3302639542	Female	12	Free testosterone	3.36	pg/ml	Rapidly progressive puberty
王祥宇	3302925728	Male	31	Free testosterone	23.66	pg/ml	Male Erectile Dysfunction		曹天玥	3302639542	Female	12	Free testosterone	4.13	pg/ml	Rapidly progressive puberty
孙鹏天	3303857521	Male	34	Free testosterone	23.8	pg/ml	Male Erectile Dysfunction		王萱彤	3302402328	Female	11	Free testosterone	5.25	pg/ml	Rapidly progressive puberty
郁勇俊	3303808620	Male	29	Free testosterone	23.94	pg/ml	Male Erectile Dysfunction		王玺懿	3303493259	Female	10	Free testosterone	5.53	pg/ml	Rapidly progressive puberty
周友康	3303861757	Male	31	Free testosterone	23.94	pg/ml	Male Erectile Dysfunction		王玺懿	3303493259	Female	10	Free testosterone	5.6	pg/ml	Rapidly progressive puberty
李子乾	3302417211	Male	28	Free testosterone	24.29	pg/ml	Male Erectile Dysfunction		徐守英	0001337037	Female	70	Free testosterone	0.84	pg/ml	Ovarian malignant tumor
卞红军	3303851363	Male	47	Free testosterone	24.64	pg/ml	Male Erectile Dysfunction		敬雪英	0001349531	Female	55	Free testosterone	0.84	pg/ml	Ovarian malignant tumor
刘光海	3302284286	Male	50	Free testosterone	24.92	pg/ml	Male Erectile Dysfunction		朱施语	0001368865	Female	13	Free testosterone	0.84	pg/ml	Ovarian malignant tumor
邹诣睿	3301904155	Male	31	Free testosterone	24.92	pg/ml	Male Erectile Dysfunction		张明燕	0001364154	Female	42	Free testosterone	0.98	pg/ml	Ovarian malignant tumor
徐一航	3303804363	Male	31	Free testosterone	25.13	pg/ml	Male Erectile Dysfunction		黄怡	0001370918	Female	21	Free testosterone	0.98	pg/ml	Ovarian malignant tumor
范龙飞	3303433069	Male	36	Free testosterone	25.2	pg/ml	Male Erectile Dysfunction		包永珍	0001369096	Female	59	Free testosterone	1.12	pg/ml	Ovarian malignant tumor
王勇	3303757966	Male	46	Free testosterone	25.2	pg/ml	Male Erectile Dysfunction		包永珍	0001378075	Female	59	Free testosterone	1.12	pg/ml	Ovarian malignant tumor
薄冬祥	3302782880	Male	33	Free testosterone	25.27	pg/ml	Male Erectile Dysfunction		张翀	3302314437	Female	27	Free testosterone	1.19	pg/ml	Ovarian malignant tumor
何国军	3302855334	Male	42	Free testosterone	25.34	pg/ml	Male Erectile Dysfunction		黄怡	0001360111	Female	21	Free testosterone	1.26	pg/ml	Ovarian malignant tumor
周成科	3303796631	Male	35	Free testosterone	25.69	pg/ml	Male Erectile Dysfunction		袁红娣	0001387792	Female	60	Free testosterone	1.26	pg/ml	Ovarian malignant tumor
谈凯	3303350933	Male	32	Free testosterone	25.76	pg/ml	Male Erectile Dysfunction		向庆	0001345046	Female	34	Free testosterone	1.26	pg/ml	Ovarian malignant tumor
喻镇东	3302751121	Male	35	Free testosterone	26.11	pg/ml	Male Erectile Dysfunction		陆丹	0001348179	Female	41	Free testosterone	1.33	pg/ml	Ovarian malignant tumor
徐桂宝	3303881115	Male	33	Free testosterone	26.25	pg/ml	Male Erectile Dysfunction		包永珍	0001335559	Female	58	Free testosterone	1.4	pg/ml	Ovarian malignant tumor
简波	3303852714	Male	37	Free testosterone	26.32	pg/ml	Male Erectile Dysfunction		林瑞芬	0001327848	Female	74	Free testosterone	1.4	pg/ml	Ovarian malignant tumor
陈阳	3303435806	Male	32	Free testosterone	26.32	pg/ml	Male Erectile Dysfunction		朱施语	0001337181	Female	12	Free testosterone	1.4	pg/ml	Ovarian malignant tumor
宋洋	3302818538	Male	40	Free testosterone	26.46	pg/ml	Male Erectile Dysfunction		包永珍	0001360560	Female	59	Free testosterone	1.47	pg/ml	Ovarian malignant tumor
陆林	3303765925	Male	26	Free testosterone	26.53	pg/ml	Male Erectile Dysfunction		陆丹	0001373389	Female	41	Free testosterone	1.54	pg/ml	Ovarian malignant tumor
顾泉	3302519695	Male	38	Free testosterone	26.6	pg/ml	Male Erectile Dysfunction		黄怡	0001350234	Female	21	Free testosterone	1.61	pg/ml	Ovarian malignant tumor
牛剑	3302361062	Male	32	Free testosterone	26.6	pg/ml	Male Erectile Dysfunction		陆丹	0001382098	Female	41	Free testosterone	1.61	pg/ml	Ovarian malignant tumor
许锡辉	3303859166	Male	28	Free testosterone	26.6	pg/ml	Male Erectile Dysfunction		胡义华	0001331946	Female	49	Free testosterone	1.75	pg/ml	Ovarian malignant tumor
胡炎	3302373510	Male	26	Free testosterone	26.67	pg/ml	Male Erectile Dysfunction		陆丹	0001364644	Female	41	Free testosterone	1.82	pg/ml	Ovarian malignant tumor
徐钝	3302360092	Male	49	Free testosterone	26.74	pg/ml	Male Erectile Dysfunction		陈洁莲	0001336800	Female	60	Free testosterone	1.82	pg/ml	Ovarian malignant tumor
朱晓星	3301947817	Male	46	Free testosterone	26.88	pg/ml	Male Erectile Dysfunction		陆丹	0001355848	Female	41	Free testosterone	1.89	pg/ml	Ovarian malignant tumor
蔡竑	3303551728	Male	53	Free testosterone	27.02	pg/ml	Male Erectile Dysfunction		徐玉兰	0001381458	Female	66	Free testosterone	1.89	pg/ml	Ovarian malignant tumor
徐儒韬	3302197131	Male	30	Free testosterone	27.16	pg/ml	Male Erectile Dysfunction		许宁致	0001344066	Female	23	Free testosterone	1.89	pg/ml	Ovarian malignant tumor
傅星瑜	3302498714	Male	37	Free testosterone	27.3	pg/ml	Male Erectile Dysfunction		沈秀珍	0001361170	Female	67	Free testosterone	1.96	pg/ml	Ovarian malignant tumor
曹俊杰	3303805988	Male	32	Free testosterone	27.3	pg/ml	Male Erectile Dysfunction		包永珍	0001349653	Female	59	Free testosterone	2.1	pg/ml	Ovarian malignant tumor
孙晓伟	3302498901	Male	36	Free testosterone	27.72	pg/ml	Male Erectile Dysfunction		敬雪英	0001359663	Female	55	Free testosterone	2.1	pg/ml	Ovarian malignant tumor
李泽辉	2401400891	Male	33	Free testosterone	27.72	pg/ml	Male Erectile Dysfunction		刘旭婷	0001346322	Female	41	Free testosterone	2.1	pg/ml	Ovarian malignant tumor
孙家家	3303861086	Male	24	Free testosterone	27.72	pg/ml	Male Erectile Dysfunction		陈纪男	0001341910	Female	38	Free testosterone	2.17	pg/ml	Ovarian malignant tumor
彭博	2401604995	Male	32	Free testosterone	27.93	pg/ml	Male Erectile Dysfunction		戴琴芬	0001337774	Female	82	Free testosterone	2.31	pg/ml	Ovarian malignant tumor
刘汪红	3303691194	Male	49	Free testosterone	28	pg/ml	Male Erectile Dysfunction		徐玉兰	0001352050	Female	66	Free testosterone	2.45	pg/ml	Ovarian malignant tumor
王璐	3303350995	Male	32	Free testosterone	28	pg/ml	Male Erectile Dysfunction		谢嘉梅	0001346116	Female	50	Free testosterone	2.45	pg/ml	Ovarian malignant tumor
褚召远	3303817222	Male	33	Free testosterone	28.07	pg/ml	Male Erectile Dysfunction		毛来红	0001361385	Female	47	Free testosterone	2.45	pg/ml	Ovarian malignant tumor
赵广涛	3303779156	Male	34	Free testosterone	28.14	pg/ml	Male Erectile Dysfunction		代茜	3303476704	Female	37	Free testosterone	2.52	pg/ml	Ovarian malignant tumor
田宇	3303104691	Male	27	Free testosterone	28.14	pg/ml	Male Erectile Dysfunction		过惠芹	0001358787	Female	75	Free testosterone	2.52	pg/ml	Ovarian malignant tumor
毛超峰	3303831909	Male	24	Free testosterone	28.21	pg/ml	Male Erectile Dysfunction		位培培	0001390071	Female	32	Free testosterone	2.52	pg/ml	Ovarian malignant tumor
陈浩	2400326808	Male	32	Free testosterone	28.56	pg/ml	Male Erectile Dysfunction		刘楠	0001357556	Female	32	Free testosterone	3.01	pg/ml	Ovarian malignant tumor
包舒超	3303678751	Male	25	Free testosterone	28.91	pg/ml	Male Erectile Dysfunction		李元鸿	0001357411	Female	42	Free testosterone	3.01	pg/ml	Ovarian malignant tumor
吴昌政	3302502755	Male	32	Free testosterone	28.91	pg/ml	Male Erectile Dysfunction		杨秀	0001397510	Female	34	Free testosterone	3.08	pg/ml	Ovarian malignant tumor
杨培龙	3302873633	Male	19	Free testosterone	28.91	pg/ml	Male Erectile Dysfunction		赵美红	0001376953	Female	48	Free testosterone	3.15	pg/ml	Ovarian malignant tumor
庞梦楠	3303804669	Male	29	Free testosterone	29.33	pg/ml	Male Erectile Dysfunction		项洁	0001329308	Female	38	Free testosterone	3.15	pg/ml	Ovarian malignant tumor
马珍峰	3302571129	Male	43	Free testosterone	29.89	pg/ml	Male Erectile Dysfunction		张涵	0001351837	Female	30	Free testosterone	3.29	pg/ml	Ovarian malignant tumor
田春宇	3302703008	Male	28	Free testosterone	29.89	pg/ml	Male Erectile Dysfunction		费芹	0001395315	Female	52	Free testosterone	3.36	pg/ml	Ovarian malignant tumor
洪鼎超	3303765400	Male	28	Free testosterone	30.03	pg/ml	Male Erectile Dysfunction		陆青青	3303841672	Female	36	Free testosterone	3.5	pg/ml	Ovarian malignant tumor
李强	3302448790	Male	23	Free testosterone	30.03	pg/ml	Male Erectile Dysfunction		赵诣辰	0001391050	Female	24	Free testosterone	3.57	pg/ml	Ovarian malignant tumor
梁斌	3302486639	Male	28	Free testosterone	30.31	pg/ml	Male Erectile Dysfunction		张秀英	2401134760	Female	56	Free testosterone	3.78	pg/ml	Ovarian malignant tumor
邵晨晓	3303018768	Male	30	Free testosterone	30.45	pg/ml	Male Erectile Dysfunction		卢丽	0001349038	Female	29	Free testosterone	4.06	pg/ml	Ovarian malignant tumor
卢佳微	2401694509	Male	30	Free testosterone	30.73	pg/ml	Male Erectile Dysfunction		刘正芳	0001329458	Female	76	Free testosterone	4.55	pg/ml	Ovarian malignant tumor
秦培航	3303813105	Male	18	Free testosterone	31.08	pg/ml	Male Erectile Dysfunction		郭荣荣	0001357353	Female	36	Free testosterone	5.88	pg/ml	Ovarian malignant tumor
王琰	2401880259	Male	28	Free testosterone	31.08	pg/ml	Male Erectile Dysfunction		邵光洁	3302607359	Female	49	Free testosterone	0.7	pg/ml	Ovarian cyst
李笑	3303882267	Male	36	Free testosterone	31.08	pg/ml	Male Erectile Dysfunction		徐爱平	0001363320	Female	42	Free testosterone	0.7	pg/ml	Ovarian cyst
王荣	3303887766	Male	28	Free testosterone	31.57	pg/ml	Male Erectile Dysfunction		蒋月琴	0001332505	Female	50	Free testosterone	1.12	pg/ml	Ovarian cyst
陈佳豪	3301862761	Male	30	Free testosterone	31.71	pg/ml	Male Erectile Dysfunction		黄敏芝	0001334016	Female	44	Free testosterone	1.19	pg/ml	Ovarian cyst
孙晨凯	3301824157	Male	34	Free testosterone	31.99	pg/ml	Male Erectile Dysfunction		蒋丽明	3302847959	Female	47	Free testosterone	1.33	pg/ml	Ovarian cyst
张涛	3302667440	Male	34	Free testosterone	32.2	pg/ml	Male Erectile Dysfunction		黄梅	0001347174	Female	40	Free testosterone	1.4	pg/ml	Ovarian cyst
赵光明	2401802472	Male	25	Free testosterone	32.27	pg/ml	Male Erectile Dysfunction		刘佳惠	3303802982	Female	19	Free testosterone	1.4	pg/ml	Ovarian cyst
周通	3301392403	Male	34	Free testosterone	32.27	pg/ml	Male Erectile Dysfunction		徐艮艳	0001387280	Female	57	Free testosterone	1.47	pg/ml	Ovarian cyst
何佳	3303369459	Male	38	Free testosterone	32.55	pg/ml	Male Erectile Dysfunction		刘青	0001346998	Female	39	Free testosterone	1.61	pg/ml	Ovarian cyst
徐鑫	3302824168	Male	37	Free testosterone	32.62	pg/ml	Male Erectile Dysfunction		郭香	0001348605	Female	39	Free testosterone	1.68	pg/ml	Ovarian cyst
朱天艺	3303755557	Male	25	Free testosterone	32.76	pg/ml	Male Erectile Dysfunction		张明杰	0001338386	Female	34	Free testosterone	1.75	pg/ml	Ovarian cyst
唐洋洋	3303290287	Male	32	Free testosterone	32.83	pg/ml	Male Erectile Dysfunction		芮力君	0001393950	Female	41	Free testosterone	2.1	pg/ml	Ovarian cyst
李文献	3302859478	Male	34	Free testosterone	32.9	pg/ml	Male Erectile Dysfunction		胡雨晨	0001368923	Female	24	Free testosterone	2.17	pg/ml	Ovarian cyst
贾昊	3303764155	Male	27	Free testosterone	33.18	pg/ml	Male Erectile Dysfunction		高雅煊	0001374185	Female	31	Free testosterone	2.17	pg/ml	Ovarian cyst
成春华	2401828798	Male	43	Free testosterone	33.32	pg/ml	Male Erectile Dysfunction		赵辰曦	0001370708	Female	20	Free testosterone	2.24	pg/ml	Ovarian cyst
周伟	3302968798	Male	37	Free testosterone	33.32	pg/ml	Male Erectile Dysfunction		谭春花	0001361071	Female	29	Free testosterone	2.31	pg/ml	Ovarian cyst
李佳	3303843496	Male	35	Free testosterone	34.16	pg/ml	Male Erectile Dysfunction		杨剑瑛	0001393023	Female	38	Free testosterone	2.31	pg/ml	Ovarian cyst
何勋辉	3303529973	Male	38	Free testosterone	34.37	pg/ml	Male Erectile Dysfunction		汪晓华	2400011970	Female	55	Free testosterone	2.45	pg/ml	Ovarian cyst
张思源	3302538708	Male	23	Free testosterone	35.98	pg/ml	Male Erectile Dysfunction		钱敏婕	0001357644	Female	29	Free testosterone	2.45	pg/ml	Ovarian cyst
吴琛	3303508235	Male	27	Free testosterone	36.26	pg/ml	Male Erectile Dysfunction		陆丹	0001337986	Female	41	Free testosterone	2.52	pg/ml	Ovarian cyst
王树斌	3303799441	Male	33	Free testosterone	36.68	pg/ml	Male Erectile Dysfunction		杭小萍	0001329388	Female	46	Free testosterone	2.59	pg/ml	Ovarian cyst
戴宏亮	3303463594	Male	25	Free testosterone	36.82	pg/ml	Male Erectile Dysfunction		夏梦轩	0001332081	Female	32	Free testosterone	2.59	pg/ml	Ovarian cyst
吴海超	3303733509	Male	28	Free testosterone	37.66	pg/ml	Male Erectile Dysfunction		雷艳	0001351126	Female	37	Free testosterone	2.59	pg/ml	Ovarian cyst
高远	3303842037	Male	21	Free testosterone	39.06	pg/ml	Male Erectile Dysfunction		沈国平	0001397381	Female	45	Free testosterone	2.59	pg/ml	Ovarian cyst
谭飞	3301297953	Male	34	Free testosterone	39.13	pg/ml	Male Erectile Dysfunction		张蓉	0001397746	Female	45	Free testosterone	2.59	pg/ml	Ovarian cyst
陆志豪	3303771642	Male	22	Free testosterone	41.86	pg/ml	Male Erectile Dysfunction		钱婧婧	3302994593	Female	37	Free testosterone	2.66	pg/ml	Ovarian cyst
吴睿浩	3303865503	Male	28	Free testosterone	42.07	pg/ml	Male Erectile Dysfunction		倪静	0001353447	Female	22	Free testosterone	2.73	pg/ml	Ovarian cyst
姚家俊	3302939718	Male	24	Free testosterone	42.28	pg/ml	Male Erectile Dysfunction		许荟	0001327430	Female	33	Free testosterone	2.8	pg/ml	Ovarian cyst
李凡超	3303889413	Male	34	Free testosterone	44.31	pg/ml	Male Erectile Dysfunction		谭暑霞	0001332080	Female	43	Free testosterone	2.8	pg/ml	Ovarian cyst
李常银	3303784253	Male	56	Free testosterone	47.95	pg/ml	Male Erectile Dysfunction		陈铭丹	0001340212	Female	29	Free testosterone	3.01	pg/ml	Ovarian cyst
李宇康	3302642550	Male	22	Free testosterone	48.65	pg/ml	Male Erectile Dysfunction		张聍予	3303851005	Female	20	Free testosterone	3.08	pg/ml	Ovarian cyst
唐立文	3303881566	Male	21	Free testosterone	49.42	pg/ml	Male Erectile Dysfunction		赵玲玲	0001338601	Female	43	Free testosterone	3.08	pg/ml	Ovarian cyst
尤飞	3302482565	Male	40	Free testosterone	49.49	pg/ml	Male Erectile Dysfunction		袁乙菲	0001378187	Female	45	Free testosterone	3.08	pg/ml	Ovarian cyst
薛凯	3303748100	Male	28	Free testosterone	53.83	pg/ml	Male Erectile Dysfunction		杨洁	0001393071	Female	33	Free testosterone	3.08	pg/ml	Ovarian cyst
王双兴	2401158334	Male	35	Free testosterone	56.42	pg/ml	Male Erectile Dysfunction		曾丽萍	0001361218	Female	52	Free testosterone	3.15	pg/ml	Ovarian cyst
吴奇	3301751255	Male	38	Free testosterone	8.89	pg/ml	Male infertility		邹晓婷	3302366317	Female	35	Free testosterone	3.22	pg/ml	Ovarian cyst
王一凡	3303881069	Male	31	Free testosterone	11.9	pg/ml	Male infertility		姜云	0001346106	Female	28	Free testosterone	3.22	pg/ml	Ovarian cyst
张东东	3303836836	Male	28	Free testosterone	12.25	pg/ml	Male infertility		许颖婷	0001380288	Female	30	Free testosterone	3.36	pg/ml	Ovarian cyst
姜有亮	3302676286	Male	39	Free testosterone	14.49	pg/ml	Male infertility		卢妤敏	3303243102	Female	35	Free testosterone	3.43	pg/ml	Ovarian cyst
吕显耀	3303878054	Male	32	Free testosterone	14.56	pg/ml	Male infertility		朱飞艳	0001334219	Female	33	Free testosterone	3.43	pg/ml	Ovarian cyst
陈瑜	2401172110	Male	45	Free testosterone	15.4	pg/ml	Male infertility		高一婷	3303629897	Female	42	Free testosterone	3.57	pg/ml	Ovarian cyst
邵明龙	2401742141	Male	36	Free testosterone	15.47	pg/ml	Male infertility		苏月莹	0001360367	Female	34	Free testosterone	3.71	pg/ml	Ovarian cyst
翟胜利	3303475634	Male	33	Free testosterone	15.68	pg/ml	Male infertility		朱晓亚	0001380305	Female	27	Free testosterone	4.06	pg/ml	Ovarian cyst
余诗烟	3303855735	Male	39	Free testosterone	16.24	pg/ml	Male infertility		康雨蒙	0001359252	Female	28	Free testosterone	4.13	pg/ml	Ovarian cyst
王科文	3302594604	Male	30	Free testosterone	16.38	pg/ml	Male infertility		张星琪	0001331094	Female	27	Free testosterone	4.41	pg/ml	Ovarian cyst
陈古亚	3303150110	Male	33	Free testosterone	16.45	pg/ml	Male infertility		周芳亦	3303751291	Female	17	Free testosterone	4.48	pg/ml	Ovarian cyst
陈东	3303816670	Male	32	Free testosterone	16.8	pg/ml	Male infertility		季亚林	3303813370	Female	28	Free testosterone	4.48	pg/ml	Ovarian cyst
邓宇	3303225748	Male	36	Free testosterone	17.08	pg/ml	Male infertility		杭一飞	3303064236	Female	53	Free testosterone	4.69	pg/ml	Ovarian cyst
朱可凡	3303739536	Male	28	Free testosterone	17.15	pg/ml	Male infertility		马倩	3301777412	Female	31	Free testosterone	5.18	pg/ml	Ovarian cyst
王一凡	3303787960	Male	32	Free testosterone	17.85	pg/ml	Male infertility		杜永红	0001386929	Female	52	Free testosterone	5.67	pg/ml	Ovarian cyst
张天成	3302936273	Male	32	Free testosterone	18.13	pg/ml	Male infertility		甄新月	0001337768	Female	25	Free testosterone	5.81	pg/ml	Ovarian cyst
朱威武	3303388048	Male	29	Free testosterone	18.13	pg/ml	Male infertility		倪唯君	0001378263	Female	37	Free testosterone	6.02	pg/ml	Ovarian cyst
冯达鹏	3303784908	Male	28	Free testosterone	18.2	pg/ml	Male infertility		刘承瑶	0001328940	Female	20	Free testosterone	6.44	pg/ml	Ovarian cyst
管金川	3301441802	Male	33	Free testosterone	18.48	pg/ml	Male infertility		薛婷	0001341422	Female	33	Free testosterone	6.58	pg/ml	Ovarian cyst
向喜均	3303771987	Male	36	Free testosterone	18.55	pg/ml	Male infertility		张冬梅	0001339183	Female	49	Free testosterone	7.49	pg/ml	Ovarian cyst
钱瑞	3301778500	Male	33	Free testosterone	18.9	pg/ml	Male infertility		张元元	3303755740	Female	37	Free testosterone	27.23	pg/ml	Ovarian cyst
沈宇	2401408066	Male	38	Free testosterone	19.53	pg/ml	Male infertility		苏艳娇	3302476584	Female	31	Free testosterone	0.77	pg/ml	Female infertility
费盛成	3303868518	Male	33	Free testosterone	19.81	pg/ml	Male infertility		王萍	3303805512	Female	38	Free testosterone	0.91	pg/ml	Female infertility
陈俊达	3303809875	Male	29	Free testosterone	20.02	pg/ml	Male infertility		刘春明	3303039626	Female	38	Free testosterone	0.91	pg/ml	Female infertility
姜恒	3303768696	Male	29	Free testosterone	20.3	pg/ml	Male infertility		吴翠	3302929270	Female	38	Free testosterone	1.05	pg/ml	Female infertility
杨东海	3303774144	Male	31	Free testosterone	20.37	pg/ml	Male infertility		李佳佳	3302597493	Female	28	Free testosterone	1.05	pg/ml	Female infertility
夏杨	3303535223	Male	29	Free testosterone	20.44	pg/ml	Male infertility		谢雨池	2401639056	Female	31	Free testosterone	1.19	pg/ml	Female infertility
秦达	3303847007	Male	38	Free testosterone	20.51	pg/ml	Male infertility		范韻韻	3302830148	Female	43	Free testosterone	1.26	pg/ml	Female infertility
杨庆锁	3302708577	Male	27	Free testosterone	20.72	pg/ml	Male infertility		蒋明珠	3301846531	Female	29	Free testosterone	1.26	pg/ml	Female infertility
梁东明	3303792170	Male	32	Free testosterone	20.72	pg/ml	Male infertility		陈月	3301949314	Female	31	Free testosterone	1.26	pg/ml	Female infertility
王超	3302020544	Male	33	Free testosterone	21.42	pg/ml	Male infertility		朱燕	3303010851	Female	43	Free testosterone	1.33	pg/ml	Female infertility
闫朝辉	3302848963	Male	30	Free testosterone	21.49	pg/ml	Male infertility		尹帅锦	3303865011	Female	31	Free testosterone	1.33	pg/ml	Female infertility
马仲益	3302578340	Male	38	Free testosterone	21.63	pg/ml	Male infertility		肖丹丹	3302818113	Female	33	Free testosterone	1.4	pg/ml	Female infertility
朱书伟	3302838616	Male	34	Free testosterone	21.63	pg/ml	Male infertility		牛静	3302459269	Female	29	Free testosterone	1.47	pg/ml	Female infertility
颜文	3303699044	Male	31	Free testosterone	22.05	pg/ml	Male infertility		孙慧丽	3302757454	Female	32	Free testosterone	1.47	pg/ml	Female infertility
王磊	3302150272	Male	35	Free testosterone	22.12	pg/ml	Male infertility		章颖	3302377074	Female	32	Free testosterone	1.47	pg/ml	Female infertility
马宝昌	3302467497	Male	41	Free testosterone	22.26	pg/ml	Male infertility		黄放志	3302582040	Female	25	Free testosterone	1.47	pg/ml	Female infertility
黄鸣春	3303806342	Male	35	Free testosterone	22.75	pg/ml	Male infertility		张文钰	2401742526	Female	28	Free testosterone	1.47	pg/ml	Female infertility
朱晓宇	3303103664	Male	28	Free testosterone	22.75	pg/ml	Male infertility		李晓娟	3303799090	Female	33	Free testosterone	1.61	pg/ml	Female infertility
马成龙	3302670673	Male	33	Free testosterone	22.96	pg/ml	Male infertility		常小燕	3302632357	Female	40	Free testosterone	1.61	pg/ml	Female infertility
李忠	2400083302	Male	46	Free testosterone	23.03	pg/ml	Male infertility		王莉娜	3303460747	Female	30	Free testosterone	1.61	pg/ml	Female infertility
张荣	3303692800	Male	31	Free testosterone	23.24	pg/ml	Male infertility		刘雯	3303734927	Female	31	Free testosterone	1.75	pg/ml	Female infertility
张路野	3303451489	Male	35	Free testosterone	23.31	pg/ml	Male infertility		陆莉	3303697329	Female	29	Free testosterone	1.75	pg/ml	Female infertility
毛祎铭	3302614229	Male	30	Free testosterone	23.45	pg/ml	Male infertility		李莉	3302062860	Female	37	Free testosterone	1.75	pg/ml	Female infertility
郑烨	3302861940	Male	31	Free testosterone	23.66	pg/ml	Male infertility		杨罗燕	3303583734	Female	29	Free testosterone	1.75	pg/ml	Female infertility
夏龙泉	3303350960	Male	39	Free testosterone	23.8	pg/ml	Male infertility		何兴波	3302395541	Female	42	Free testosterone	1.75	pg/ml	Female infertility
潘烨	3302914566	Male	38	Free testosterone	23.94	pg/ml	Male infertility		何兴波	3302395541	Female	42	Free testosterone	1.75	pg/ml	Female infertility
周荣升	3303489494	Male	33	Free testosterone	24.08	pg/ml	Male infertility		张丹丹	3302416753	Female	31	Free testosterone	1.82	pg/ml	Female infertility
唐淼	3301834026	Male	32	Free testosterone	24.08	pg/ml	Male infertility		祁琦	3303370302	Female	28	Free testosterone	1.82	pg/ml	Female infertility
孙浩烜	3303852179	Male	30	Free testosterone	24.29	pg/ml	Male infertility		吴艳	3303092966	Female	31	Free testosterone	1.82	pg/ml	Female infertility
孙阿龙	3303770376	Male	29	Free testosterone	24.57	pg/ml	Male infertility		岳远翠	2401720887	Female	34	Free testosterone	1.82	pg/ml	Female infertility
连石勍	3303786647	Male	38	Free testosterone	24.64	pg/ml	Male infertility		徐永凤	3302848950	Female	27	Free testosterone	1.82	pg/ml	Female infertility
朱飞	3303745328	Male	33	Free testosterone	24.92	pg/ml	Male infertility		许苗红	3301438822	Female	38	Free testosterone	1.82	pg/ml	Female infertility
任云峰	3302027450	Male	49	Free testosterone	24.99	pg/ml	Male infertility		杨星韵	3303648390	Female	28	Free testosterone	1.82	pg/ml	Female infertility
国林海	3303766855	Male	37	Free testosterone	25.06	pg/ml	Male infertility		华芯毓	3303019683	Female	36	Free testosterone	1.89	pg/ml	Female infertility
马焱垚	3303724069	Male	27	Free testosterone	25.27	pg/ml	Male infertility		王妤悦	3301510329	Female	29	Free testosterone	1.89	pg/ml	Female infertility
李梁	3302762358	Male	31	Free testosterone	26.18	pg/ml	Male infertility		俞淼渊	3303604101	Female	37	Free testosterone	1.89	pg/ml	Female infertility
唐尧	3303459120	Male	36	Free testosterone	26.25	pg/ml	Male infertility		邢俊安	3303163181	Female	38	Free testosterone	1.96	pg/ml	Female infertility
陈晓伟	3303788615	Male	37	Free testosterone	26.74	pg/ml	Male infertility		陆洁	3303815627	Female	33	Free testosterone	1.96	pg/ml	Female infertility
李兴龙	3303717426	Male	30	Free testosterone	26.81	pg/ml	Male infertility		浦婷婷	3303852396	Female	33	Free testosterone	1.96	pg/ml	Female infertility
张超超	3303754018	Male	36	Free testosterone	27.16	pg/ml	Male infertility		陈洋	3303366727	Female	30	Free testosterone	2.03	pg/ml	Female infertility
廉杰	3302876580	Male	31	Free testosterone	27.58	pg/ml	Male infertility		左纯	3301495460	Female	33	Free testosterone	2.03	pg/ml	Female infertility
罗鸿杰	3302725957	Male	29	Free testosterone	28.84	pg/ml	Male infertility		王珣	3303781474	Female	25	Free testosterone	2.03	pg/ml	Female infertility
冯文超	3303814220	Male	36	Free testosterone	29.4	pg/ml	Male infertility		许苗红	3301438822	Female	38	Free testosterone	2.03	pg/ml	Female infertility
肖朱凌	3303240248	Male	28	Free testosterone	29.47	pg/ml	Male infertility		薛烨铃	3303429584	Female	35	Free testosterone	2.03	pg/ml	Female infertility
殷缪伟	3303741065	Male	29	Free testosterone	29.54	pg/ml	Male infertility		阮云婷	3302294743	Female	34	Free testosterone	2.03	pg/ml	Female infertility
史哨卫	3303846971	Male	29	Free testosterone	31.5	pg/ml	Male infertility		赵纳敏	3303837845	Female	32	Free testosterone	2.03	pg/ml	Female infertility
褚秉浩	3303671261	Male	39	Free testosterone	31.78	pg/ml	Male infertility		任嘉烨	3302978462	Female	35	Free testosterone	2.1	pg/ml	Female infertility
陈伦夏	3303777390	Male	34	Free testosterone	32.69	pg/ml	Male infertility		颜莎莎	3303646181	Female	35	Free testosterone	2.17	pg/ml	Female infertility
张方胜	3303833077	Male	45	Free testosterone	32.69	pg/ml	Male infertility		焦振玉	2401417508	Female	28	Free testosterone	2.17	pg/ml	Female infertility
丁强	3301955085	Male	28	Free testosterone	33.11	pg/ml	Male infertility		俞乐兰	3302894339	Female	46	Free testosterone	2.17	pg/ml	Female infertility
季嘉男	3303886561	Male	34	Free testosterone	33.18	pg/ml	Male infertility		朱丽蓉	3302364540	Female	31	Free testosterone	2.17	pg/ml	Female infertility
邵健	3301295387	Male	43	Free testosterone	33.6	pg/ml	Male infertility		沈熙檬	3302171316	Female	35	Free testosterone	2.17	pg/ml	Female infertility
姚弦进	3303727731	Male	27	Free testosterone	33.88	pg/ml	Male infertility		葛川川	3303831786	Female	38	Free testosterone	2.17	pg/ml	Female infertility
王帅	3303400458	Male	30	Free testosterone	34.51	pg/ml	Male infertility		汤洁	3303730520	Female	33	Free testosterone	2.17	pg/ml	Female infertility
胡培栋	3303877550	Male	28	Free testosterone	35.49	pg/ml	Male infertility		熊安培	3302601998	Female	34	Free testosterone	2.24	pg/ml	Female infertility
徐逸峰	3301497806	Male	32	Free testosterone	36.4	pg/ml	Male infertility		韦书衬	3301846439	Female	32	Free testosterone	2.24	pg/ml	Female infertility
李庆红	3303869393	Male	37	Free testosterone	37.17	pg/ml	Male infertility		杨洁	3302661963	Female	34	Free testosterone	2.24	pg/ml	Female infertility
李伟	3301909791	Male	23	Free testosterone	38.01	pg/ml	Male infertility		张铮	3302044740	Female	34	Free testosterone	2.31	pg/ml	Female infertility
张玉鑫	3303837339	Male	31	Free testosterone	40.53	pg/ml	Male infertility		胡晓怡	3301964867	Female	32	Free testosterone	2.31	pg/ml	Female infertility
丁磊	3303748450	Male	30	Free testosterone	40.67	pg/ml	Male infertility		何梦瑶	3303762084	Female	28	Free testosterone	2.31	pg/ml	Female infertility
吴宪	3302412671	Male	37	Free testosterone	41.02	pg/ml	Male infertility		夏春花	3303749353	Female	35	Free testosterone	2.38	pg/ml	Female infertility
沈晶	3303767571	Male	33	Free testosterone	42	pg/ml	Male infertility		黄泽艳	3303756624	Female	27	Free testosterone	2.38	pg/ml	Female infertility
吴冠群	3303776527	Male	31	Free testosterone	42.77	pg/ml	Male infertility		沈巍威	3302457145	Female	35	Free testosterone	2.38	pg/ml	Female infertility
吴同同	3303730193	Male	28	Free testosterone	43.26	pg/ml	Male infertility		糜晓燕	2401865009	Female	29	Free testosterone	2.38	pg/ml	Female infertility
姚文杰	3303707402	Male	29	Free testosterone	44.38	pg/ml	Male infertility		李兆珍	3303719325	Female	29	Free testosterone	2.45	pg/ml	Female infertility
孙权	3303352481	Male	42	Free testosterone	46.48	pg/ml	Male infertility		王娇	3303806343	Female	34	Free testosterone	2.45	pg/ml	Female infertility
张一刚	3303022544	Male	32	Free testosterone	48.93	pg/ml	Male infertility		左纯	3301495460	Female	33	Free testosterone	2.52	pg/ml	Female infertility
朱烽宇	3303102094	Male	17	Free testosterone	3.22	pg/ml	Gynecomastia		卞丽星	3301382098	Female	32	Free testosterone	2.52	pg/ml	Female infertility
樊宇杰	3303782651	Male	11	Free testosterone	3.78	pg/ml	Gynecomastia		马晓亚	3303516563	Female	35	Free testosterone	2.52	pg/ml	Female infertility
杨浩宇	3302481888	Male	13	Free testosterone	3.92	pg/ml	Gynecomastia		邹欣	3302349956	Female	33	Free testosterone	2.52	pg/ml	Female infertility
杨鑫	3302610641	Male	10	Free testosterone	4.13	pg/ml	Gynecomastia		吴祎祎	3303630662	Female	30	Free testosterone	2.52	pg/ml	Female infertility
肖烽	3303746394	Male	50	Free testosterone	4.69	pg/ml	Gynecomastia		李萌萌	2401698379	Female	36	Free testosterone	2.59	pg/ml	Female infertility
刘致远	3303456530	Male	12	Free testosterone	5.74	pg/ml	Gynecomastia		张淼	3303049957	Female	30	Free testosterone	2.59	pg/ml	Female infertility
朱景	3302644485	Male	10	Free testosterone	6.86	pg/ml	Gynecomastia		薛靖靖	3301435789	Female	38	Free testosterone	2.59	pg/ml	Female infertility
唐晟睿	3303031030	Male	10	Free testosterone	12.53	pg/ml	Gynecomastia		黄敏	3302626162	Female	33	Free testosterone	2.59	pg/ml	Female infertility
尹天洛	3303359111	Male	10	Free testosterone	13.09	pg/ml	Gynecomastia		朱蕾	3302626752	Female	31	Free testosterone	2.66	pg/ml	Female infertility
唐懿轩	3303333523	Male	13	Free testosterone	15.4	pg/ml	Gynecomastia		潘舒羽	3302466894	Female	26	Free testosterone	2.66	pg/ml	Female infertility
范宪忠	3303664230	Male	80	Free testosterone	17.36	pg/ml	Gynecomastia		张丽芳	3302652966	Female	33	Free testosterone	2.66	pg/ml	Female infertility
孔德兴	3302602640	Male	69	Free testosterone	17.36	pg/ml	Gynecomastia		嵇慧慧	3302911627	Female	30	Free testosterone	2.66	pg/ml	Female infertility
李锡龙	3301600045	Male	36	Free testosterone	20.09	pg/ml	Gynecomastia		曹梦然	3302356187	Female	29	Free testosterone	2.66	pg/ml	Female infertility
杨光	0001396891	Male	39	Free testosterone	20.79	pg/ml	Gynecomastia		马玉	3303723246	Female	31	Free testosterone	2.66	pg/ml	Female infertility
张翼遥	3303817007	Male	30	Free testosterone	22.47	pg/ml	Gynecomastia		连玉香	2401499514	Female	37	Free testosterone	2.66	pg/ml	Female infertility
倪浩彧	3302457436	Male	12	Free testosterone	23.31	pg/ml	Gynecomastia		李卓芮	3303699112	Female	39	Free testosterone	2.73	pg/ml	Female infertility
贾道清	3303044828	Male	63	Free testosterone	24.99	pg/ml	Gynecomastia		尤馨悦	3303890903	Female	22	Free testosterone	2.73	pg/ml	Female infertility
王凯	2401706051	Male	32	Free testosterone	25.41	pg/ml	Gynecomastia		任童	3303582416	Female	28	Free testosterone	2.8	pg/ml	Female infertility
李宝康	0001359924	Male	28	Free testosterone	26.53	pg/ml	Gynecomastia		魏娜	3301460319	Female	36	Free testosterone	2.8	pg/ml	Female infertility
游能	3303745684	Male	21	Free testosterone	32.27	pg/ml	Gynecomastia		蒋彧	3303493283	Female	27	Free testosterone	2.8	pg/ml	Female infertility
谢玉年	3302950133	Male	60	Free testosterone	33.53	pg/ml	Gynecomastia		缪宁	3303350024	Female	28	Free testosterone	2.87	pg/ml	Female infertility
张玉林	3301693606	Male	74	Free testosterone	39.2	pg/ml	Gynecomastia		胡文娟	3301932953	Female	31	Free testosterone	2.87	pg/ml	Female infertility
侯义豪	3302455643	Male	19	Free testosterone	39.83	pg/ml	Gynecomastia		胡萍	3303400482	Female	27	Free testosterone	2.87	pg/ml	Female infertility
裘自弘	0001327366	Male	36	Free testosterone	40.67	pg/ml	Gynecomastia		盛兰娣	3302626046	Female	29	Free testosterone	2.87	pg/ml	Female infertility
陆耀东	3303555153	Male	26	Free testosterone	64.19	pg/ml	Gynecomastia		朱晨晨	3302657375	Female	30	Free testosterone	2.94	pg/ml	Female infertility
王敏皓	3302899492	Male	11	Free testosterone	3.01	pg/ml	Idiopathic short stature		刘露	3303027964	Female	31	Free testosterone	2.94	pg/ml	Female infertility
陶奕煊	3302473269	Male	12	Free testosterone	3.08	pg/ml	Idiopathic short stature		路遥	3302792789	Female	30	Free testosterone	2.94	pg/ml	Female infertility
彭成煜	3302680503	Male	8	Free testosterone	3.22	pg/ml	Idiopathic short stature		柏赛男	3303797640	Female	32	Free testosterone	2.94	pg/ml	Female infertility
万书源	3301557634	Male	12	Free testosterone	3.29	pg/ml	Idiopathic short stature		丁玲	3303655048	Female	31	Free testosterone	3.01	pg/ml	Female infertility
冯天逸	3302704140	Male	13	Free testosterone	3.71	pg/ml	Idiopathic short stature		赵新雨	3302703339	Female	26	Free testosterone	3.01	pg/ml	Female infertility
曹正杰	3301304168	Male	12	Free testosterone	15.33	pg/ml	Idiopathic short stature		周晨	3303125134	Female	30	Free testosterone	3.01	pg/ml	Female infertility
顾羽瑭	3303560190	Male	14	Free testosterone	23.03	pg/ml	Idiopathic short stature		姜玉梅	3303092989	Female	40	Free testosterone	3.01	pg/ml	Female infertility
周允武	2400406145	Male	78	Free testosterone	0.7	pg/ml	Prostate Malignant Tumor		郭兴浪	3301476697	Female	33	Free testosterone	3.01	pg/ml	Female infertility
魏金祖	3301491326	Male	67	Free testosterone	0.7	pg/ml	Prostate Malignant Tumor		卢雪峰	3302299374	Female	40	Free testosterone	3.01	pg/ml	Female infertility
邵方午	3302302828	Male	82	Free testosterone	0.7	pg/ml	Prostate Malignant Tumor		蒋雨鹤	3303091211	Female	31	Free testosterone	3.01	pg/ml	Female infertility
邹坤泉	3302032187	Male	63	Free testosterone	0.7	pg/ml	Prostate Malignant Tumor		唐琪	3303690451	Female	27	Free testosterone	3.01	pg/ml	Female infertility
潘惠富	2401713612	Male	73	Free testosterone	0.7	pg/ml	Prostate Malignant Tumor		胡雪佳	3301391710	Female	27	Free testosterone	3.01	pg/ml	Female infertility
王荣清	2401766932	Male	73	Free testosterone	0.7	pg/ml	Prostate Malignant Tumor		焦奇星	3303846405	Female	28	Free testosterone	3.01	pg/ml	Female infertility
朱小兴	3302480822	Male	84	Free testosterone	0.7	pg/ml	Prostate Malignant Tumor		张瑶	3302552365	Female	32	Free testosterone	3.08	pg/ml	Female infertility
惠永生	3301296050	Male	82	Free testosterone	0.7	pg/ml	Prostate Malignant Tumor		朱丹霞	2401361635	Female	38	Free testosterone	3.08	pg/ml	Female infertility
王金海	3303153957	Male	70	Free testosterone	0.7	pg/ml	Prostate Malignant Tumor		王小红	3303829210	Female	42	Free testosterone	3.08	pg/ml	Female infertility
张德新	3301455998	Male	73	Free testosterone	0.7	pg/ml	Prostate Malignant Tumor		任潇	3303889410	Female	29	Free testosterone	3.08	pg/ml	Female infertility
蒋惠明	3303354274	Male	67	Free testosterone	0.7	pg/ml	Prostate Malignant Tumor		张敏怡	3303329904	Female	33	Free testosterone	3.08	pg/ml	Female infertility
尚贵明	3303871373	Male	65	Free testosterone	0.7	pg/ml	Prostate Malignant Tumor		赵艳	3303693033	Female	30	Free testosterone	3.15	pg/ml	Female infertility
张亚雄	3303460750	Male	76	Free testosterone	0.7	pg/ml	Prostate Malignant Tumor		陈菊	3302332673	Female	36	Free testosterone	3.15	pg/ml	Female infertility
章志岳	3302597360	Male	81	Free testosterone	0.7	pg/ml	Prostate Malignant Tumor		陈绪美	3302886472	Female	34	Free testosterone	3.22	pg/ml	Female infertility
周惠良	3303170506	Male	66	Free testosterone	0.7	pg/ml	Prostate Malignant Tumor		张青青	3303763419	Female	27	Free testosterone	3.22	pg/ml	Female infertility
郭锡钧	3302314484	Male	83	Free testosterone	0.77	pg/ml	Prostate Malignant Tumor		杨若楠	3301926578	Female	28	Free testosterone	3.22	pg/ml	Female infertility
李东豪	3302629369	Male	80	Free testosterone	0.77	pg/ml	Prostate Malignant Tumor		刘银方	3301784978	Female	36	Free testosterone	3.22	pg/ml	Female infertility
高进兴	2401393238	Male	69	Free testosterone	0.77	pg/ml	Prostate Malignant Tumor		江艳婷	3302424684	Female	31	Free testosterone	3.22	pg/ml	Female infertility
丁林坤	3303458344	Male	77	Free testosterone	0.77	pg/ml	Prostate Malignant Tumor		肖灵燕	3302555571	Female	30	Free testosterone	3.29	pg/ml	Female infertility
刘耀宗	0001381533	Male	71	Free testosterone	0.77	pg/ml	Prostate Malignant Tumor		朱佳慧	3303149695	Female	29	Free testosterone	3.29	pg/ml	Female infertility
朱水荣	3301536049	Male	75	Free testosterone	0.77	pg/ml	Prostate Malignant Tumor		冯婷婷	3303472815	Female	20	Free testosterone	3.29	pg/ml	Female infertility
陈炳华	3303831063	Male	73	Free testosterone	0.77	pg/ml	Prostate Malignant Tumor		陈桂芬	3302824644	Female	35	Free testosterone	3.29	pg/ml	Female infertility
陆国龙	3303406418	Male	73	Free testosterone	0.77	pg/ml	Prostate Malignant Tumor		邢宛秋	3303754716	Female	39	Free testosterone	3.29	pg/ml	Female infertility
杨东风	3303246726	Male	75	Free testosterone	0.77	pg/ml	Prostate Malignant Tumor		龚赛凤	3302490840	Female	27	Free testosterone	3.29	pg/ml	Female infertility
鲍小羊	3303814762	Male	69	Free testosterone	0.77	pg/ml	Prostate Malignant Tumor		尚斯琪	3303467234	Female	21	Free testosterone	3.29	pg/ml	Female infertility
张坤良	3301429810	Male	71	Free testosterone	0.84	pg/ml	Prostate Malignant Tumor		蔡佳薇	3301662530	Female	32	Free testosterone	3.29	pg/ml	Female infertility
钱盘荣	3303247002	Male	71	Free testosterone	0.84	pg/ml	Prostate Malignant Tumor		郭华瑜	3303855741	Female	27	Free testosterone	3.29	pg/ml	Female infertility
李俊	3302819717	Male	73	Free testosterone	0.84	pg/ml	Prostate Malignant Tumor		胡安芬	3303354077	Female	33	Free testosterone	3.36	pg/ml	Female infertility
陈国强	3302467279	Male	71	Free testosterone	0.84	pg/ml	Prostate Malignant Tumor		徐筱雅	2401630174	Female	28	Free testosterone	3.36	pg/ml	Female infertility
钱本大	3303461118	Male	78	Free testosterone	0.84	pg/ml	Prostate Malignant Tumor		王菊	3302072961	Female	30	Free testosterone	3.43	pg/ml	Female infertility
陈建清	3301669163	Male	72	Free testosterone	0.84	pg/ml	Prostate Malignant Tumor		杨玮璐	3302361772	Female	32	Free testosterone	3.43	pg/ml	Female infertility
张建平	3303776137	Male	67	Free testosterone	0.84	pg/ml	Prostate Malignant Tumor		张铮	3302044740	Female	34	Free testosterone	3.43	pg/ml	Female infertility
许汉林	3303772910	Male	76	Free testosterone	0.84	pg/ml	Prostate Malignant Tumor		强洪英	3303412169	Female	33	Free testosterone	3.43	pg/ml	Female infertility
钱学良	3302481174	Male	76	Free testosterone	0.84	pg/ml	Prostate Malignant Tumor		涂丹丹	3303712394	Female	30	Free testosterone	3.5	pg/ml	Female infertility
夏浩成	3303730791	Male	75	Free testosterone	0.84	pg/ml	Prostate Malignant Tumor		陈静楠	3303284143	Female	29	Free testosterone	3.5	pg/ml	Female infertility
杨瑞南	3301298596	Male	78	Free testosterone	0.84	pg/ml	Prostate Malignant Tumor		蒋钰莹	3303138175	Female	28	Free testosterone	3.5	pg/ml	Female infertility
魏家宝	0001383312	Male	73	Free testosterone	0.84	pg/ml	Prostate Malignant Tumor		孙永梅	3303439155	Female	34	Free testosterone	3.57	pg/ml	Female infertility
华钧芳	3303455922	Male	71	Free testosterone	0.84	pg/ml	Prostate Malignant Tumor		乔慧	3303792173	Female	33	Free testosterone	3.57	pg/ml	Female infertility
蒋国贤	3303369562	Male	73	Free testosterone	0.84	pg/ml	Prostate Malignant Tumor		钱雁吉	3303724065	Female	29	Free testosterone	3.57	pg/ml	Female infertility
郭锡钧	3302314484	Male	82	Free testosterone	0.91	pg/ml	Prostate Malignant Tumor		何瑛	3303638834	Female	36	Free testosterone	3.64	pg/ml	Female infertility
盛金盘	2300034898	Male	85	Free testosterone	0.91	pg/ml	Prostate Malignant Tumor		高颖	3303842529	Female	27	Free testosterone	3.64	pg/ml	Female infertility
潘惠富	2401713612	Male	72	Free testosterone	0.91	pg/ml	Prostate Malignant Tumor		严晓萍	3301785855	Female	34	Free testosterone	3.64	pg/ml	Female infertility
是惠丰	3303755580	Male	85	Free testosterone	0.91	pg/ml	Prostate Malignant Tumor		袁成慧	3303237467	Female	26	Free testosterone	3.71	pg/ml	Female infertility
诸建华	3302356449	Male	77	Free testosterone	0.91	pg/ml	Prostate Malignant Tumor		葛格	3303035358	Female	31	Free testosterone	3.71	pg/ml	Female infertility
陈礼胜	3303747489	Male	58	Free testosterone	0.91	pg/ml	Prostate Malignant Tumor		姚雪婷	3302501187	Female	30	Free testosterone	3.71	pg/ml	Female infertility
芮银生	2401165311	Male	78	Free testosterone	0.91	pg/ml	Prostate Malignant Tumor		张洁	3302528722	Female	35	Free testosterone	3.78	pg/ml	Female infertility
是惠丰	3303755580	Male	85	Free testosterone	0.91	pg/ml	Prostate Malignant Tumor		郑淼	3303390365	Female	30	Free testosterone	3.85	pg/ml	Female menopause syndrome
孟仁兴	3303198233	Male	66	Free testosterone	0.91	pg/ml	Prostate Malignant Tumor		阳骄辉	3302343876	Female	35	Free testosterone	3.99	pg/ml	Female menopause syndrome
彭光鹰	3303708193	Male	82	Free testosterone	0.91	pg/ml	Prostate Malignant Tumor		支莹燕	3302026396	Female	28	Free testosterone	4.06	pg/ml	Female menopause syndrome
包国良	3302294866	Male	78	Free testosterone	0.91	pg/ml	Prostate Malignant Tumor		颜醒予	3303413487	Female	39	Free testosterone	4.27	pg/ml	Female menopause syndrome
王福兴	3301724225	Male	71	Free testosterone	0.91	pg/ml	Prostate Malignant Tumor		张滢	3302354415	Female	29	Free testosterone	4.27	pg/ml	Female menopause syndrome
陈忠华	3303729562	Male	59	Free testosterone	0.91	pg/ml	Prostate Malignant Tumor		李晶	3302649070	Female	42	Free testosterone	4.27	pg/ml	Female menopause syndrome
朱小兴	3302480822	Male	84	Free testosterone	0.91	pg/ml	Prostate Malignant Tumor		施阳	3303726386	Female	29	Free testosterone	4.41	pg/ml	Female menopause syndrome
陈锡坤	3301953857	Male	84	Free testosterone	0.91	pg/ml	Prostate Malignant Tumor		杨云	3302643283	Female	30	Free testosterone	4.76	pg/ml	Female menopause syndrome
秦建忠	0001343183	Male	67	Free testosterone	0.91	pg/ml	Prostate Malignant Tumor		王薇	3303195845	Female	30	Free testosterone	4.76	pg/ml	Female menopause syndrome
张建忠	3301975735	Male	69	Free testosterone	0.91	pg/ml	Prostate Malignant Tumor		郭晨	3303846356	Female	29	Free testosterone	5.11	pg/ml	Female menopause syndrome
李振一	2401290425	Male	67	Free testosterone	0.91	pg/ml	Prostate Malignant Tumor		张洋	3303806486	Female	26	Free testosterone	5.25	pg/ml	Female menopause syndrome
夏浩成	3303730791	Male	75	Free testosterone	0.91	pg/ml	Prostate Malignant Tumor		陈心怡	3302304689	Female	32	Free testosterone	5.25	pg/ml	Female menopause syndrome
王荣清	2401766932	Male	73	Free testosterone	0.91	pg/ml	Prostate Malignant Tumor		朱苏阳	3303138862	Female	31	Free testosterone	5.6	pg/ml	Female menopause syndrome
赵桂良	3303744385	Male	66	Free testosterone	0.91	pg/ml	Prostate Malignant Tumor		张晶华	3303661819	Female	33	Free testosterone	6.16	pg/ml	Female menopause syndrome
张磊	3303525500	Male	63	Free testosterone	0.98	pg/ml	Prostate Malignant Tumor		卿红英	3303784273	Female	33	Free testosterone	6.16	pg/ml	Female menopause syndrome
陈礼胜	3303747489	Male	58	Free testosterone	0.98	pg/ml	Prostate Malignant Tumor		张孟雅	3303816358	Female	24	Free testosterone	6.65	pg/ml	Female menopause syndrome
戴四宝	3302340573	Male	76	Free testosterone	0.98	pg/ml	Prostate Malignant Tumor		钱童童	3303546808	Female	28	Free testosterone	7.14	pg/ml	Female menopause syndrome
庄全兴	2401291031	Male	70	Free testosterone	0.98	pg/ml	Prostate Malignant Tumor		俞淼渊	3303604101	Female	36	Free testosterone	7.7	pg/ml	Female menopause syndrome
陈礼胜	3303747489	Male	58	Free testosterone	0.98	pg/ml	Prostate Malignant Tumor		董静	3301968975	Female	28	Free testosterone	7.84	pg/ml	Female menopause syndrome
吴制云	3302354110	Male	73	Free testosterone	0.98	pg/ml	Prostate Malignant Tumor		秦梓瑜	2401615834	Female	31	Free testosterone	7.84	pg/ml	Female menopause syndrome
唐春兴	3301320324	Male	72	Free testosterone	0.98	pg/ml	Prostate Malignant Tumor		尤霄云	3301994246	Female	46	Free testosterone	1.19	pg/ml	Female alopecia
吕明贤	3302819164	Male	69	Free testosterone	0.98	pg/ml	Prostate Malignant Tumor		周琴	3302619399	Female	45	Free testosterone	1.26	pg/ml	Female alopecia
惠义新	3302810065	Male	64	Free testosterone	0.98	pg/ml	Prostate Malignant Tumor		汤海燕	3303854188	Female	46	Free testosterone	1.47	pg/ml	Female alopecia
郑忠义	3302596623	Male	79	Free testosterone	0.98	pg/ml	Prostate Malignant Tumor		蒋晓芳	3302583004	Female	61	Free testosterone	1.47	pg/ml	Female alopecia
卢惠民	3303673340	Male	61	Free testosterone	0.98	pg/ml	Prostate Malignant Tumor		冯敏华	3303379654	Female	47	Free testosterone	1.54	pg/ml	Female alopecia
朱顺兴	3303755216	Male	70	Free testosterone	0.98	pg/ml	Prostate Malignant Tumor		袁春华	3302427340	Female	50	Free testosterone	1.68	pg/ml	Female alopecia
李振一	2401290425	Male	67	Free testosterone	0.98	pg/ml	Prostate Malignant Tumor		蔡颖	3303030074	Female	48	Free testosterone	2.1	pg/ml	Female alopecia
董建平	3303876890	Male	71	Free testosterone	0.98	pg/ml	Prostate Malignant Tumor		徐丽君	3303811975	Female	55	Free testosterone	2.52	pg/ml	Female alopecia
濮海根	3302303444	Male	78	Free testosterone	0.98	pg/ml	Prostate Malignant Tumor		李美华	2401299550	Female	48	Free testosterone	2.59	pg/ml	Female alopecia
徐林湖	3303396469	Male	86	Free testosterone	0.98	pg/ml	Prostate Malignant Tumor		刘丽	2400008728	Female	49	Free testosterone	2.8	pg/ml	Female alopecia
郁炳祥	3301997480	Male	76	Free testosterone	0.98	pg/ml	Prostate Malignant Tumor		陈香	3302479188	Female	47	Free testosterone	3.29	pg/ml	Female alopecia
刘士平	3303287346	Male	73	Free testosterone	0.98	pg/ml	Prostate Malignant Tumor		于丽爽	3302419330	Female	35	Free testosterone	2.8	pg/ml	Female Hair Loss
郑伟琦	3302539606	Male	67	Free testosterone	0.98	pg/ml	Prostate Malignant Tumor		杨念雪	3303489367	Female	20	Free testosterone	3.15	pg/ml	Female Hair Loss
朱水荣	0001385342	Male	75	Free testosterone	0.98	pg/ml	Prostate Malignant Tumor		冯颖	3302175183	Female	29	Free testosterone	3.22	pg/ml	Female Hair Loss
朱锦高	3301860360	Male	89	Free testosterone	1.05	pg/ml	Prostate Malignant Tumor		张婷婷	3302294967	Female	37	Free testosterone	3.36	pg/ml	Female Hair Loss
姜恭发	2401815255	Male	72	Free testosterone	1.05	pg/ml	Prostate Malignant Tumor		袁静瑜	2401376367	Female	34	Free testosterone	4.2	pg/ml	Female Hair Loss
肖伯贤	3302160955	Male	74	Free testosterone	1.05	pg/ml	Prostate Malignant Tumor		朱笑笑	3303018639	Female	27	Free testosterone	4.41	pg/ml	Female Hair Loss
是伟家	3303507010	Male	70	Free testosterone	1.05	pg/ml	Prostate Malignant Tumor		张雪艳	0001347305	Female	34	Free testosterone	0.84	pg/ml	Pelvic tumor
惠耀根	3303792423	Male	79	Free testosterone	1.05	pg/ml	Prostate Malignant Tumor		陆洁	0001357705	Female	41	Free testosterone	0.84	pg/ml	Pelvic tumor
黄店忠	3303731722	Male	65	Free testosterone	1.05	pg/ml	Prostate Malignant Tumor		宋孝荣	0001371984	Female	49	Free testosterone	0.84	pg/ml	Pelvic tumor
刘炳兴	3301631476	Male	89	Free testosterone	1.05	pg/ml	Prostate Malignant Tumor		蔡玲娟	0001382818	Female	56	Free testosterone	0.84	pg/ml	Pelvic tumor
邓林兴	3302306444	Male	84	Free testosterone	1.05	pg/ml	Prostate Malignant Tumor		朱亚珍	0001339511	Female	69	Free testosterone	0.98	pg/ml	Pelvic tumor
张斗才	3303302121	Male	72	Free testosterone	1.05	pg/ml	Prostate Malignant Tumor		王电翠	0001331627	Female	57	Free testosterone	1.4	pg/ml	Pelvic tumor
张德新	3301455998	Male	72	Free testosterone	1.05	pg/ml	Prostate Malignant Tumor		黎荣华	0001375026	Female	43	Free testosterone	1.4	pg/ml	Pelvic tumor
王永华	3301472999	Male	77	Free testosterone	1.05	pg/ml	Prostate Malignant Tumor		王小丽	0001346336	Female	32	Free testosterone	1.68	pg/ml	Pelvic tumor
吴制云	3302354110	Male	73	Free testosterone	1.05	pg/ml	Prostate Malignant Tumor		赵利芹	0001343794	Female	51	Free testosterone	1.68	pg/ml	Pelvic tumor
张文玉	3303725791	Male	66	Free testosterone	1.05	pg/ml	Prostate Malignant Tumor		董亚娟	0001331071	Female	32	Free testosterone	1.75	pg/ml	Pelvic tumor
徐汉庆	3302016777	Male	89	Free testosterone	1.05	pg/ml	Prostate Malignant Tumor		梁琴力	0001388043	Female	48	Free testosterone	1.75	pg/ml	Pelvic tumor
陆贵生	3303441330	Male	78	Free testosterone	1.05	pg/ml	Prostate Malignant Tumor		顾佳瑶	0001361321	Female	9	Free testosterone	1.82	pg/ml	Pelvic tumor
张建平	0001379254	Male	67	Free testosterone	1.05	pg/ml	Prostate Malignant Tumor		冯凤英	0001369469	Female	79	Free testosterone	1.89	pg/ml	Pelvic tumor
李惠忠	3303815783	Male	76	Free testosterone	1.05	pg/ml	Prostate Malignant Tumor		汤怡	0001346060	Female	28	Free testosterone	2.1	pg/ml	Pelvic tumor
卢建卫	2401293390	Male	67	Free testosterone	1.05	pg/ml	Prostate Malignant Tumor		朱施语	0001329554	Female	12	Free testosterone	2.52	pg/ml	Pelvic tumor
唐春兴	3301320324	Male	72	Free testosterone	1.05	pg/ml	Prostate Malignant Tumor		陈丽凤	0001365105	Female	41	Free testosterone	2.59	pg/ml	Pelvic tumor
徐瑞生	3302768307	Male	87	Free testosterone	1.05	pg/ml	Prostate Malignant Tumor		何小林	0001353139	Female	38	Free testosterone	2.73	pg/ml	Pelvic tumor
蒋国华	3302339104	Male	73	Free testosterone	1.05	pg/ml	Prostate Malignant Tumor		崔阳凤	0001362912	Female	51	Free testosterone	2.94	pg/ml	Pelvic tumor
秦周南	3301323865	Male	85	Free testosterone	1.05	pg/ml	Prostate Malignant Tumor		曹丽娟	0001395977	Female	47	Free testosterone	3.01	pg/ml	Pelvic tumor
袁宝根	0001390654	Male	79	Free testosterone	1.05	pg/ml	Prostate Malignant Tumor		莫根妹	0001364220	Female	62	Free testosterone	3.15	pg/ml	Pelvic tumor
谈善祖	3302427602	Male	77	Free testosterone	1.05	pg/ml	Prostate Malignant Tumor		程文佳	0001361818	Female	45	Free testosterone	3.22	pg/ml	Pelvic tumor
谢益明	3302296995	Male	58	Free testosterone	1.12	pg/ml	Prostate Malignant Tumor		熊红仙	0001386898	Female	55	Free testosterone	3.22	pg/ml	Pelvic tumor
张磊	3303525500	Male	63	Free testosterone	1.12	pg/ml	Prostate Malignant Tumor		王莉	0001327380	Female	30	Free testosterone	3.29	pg/ml	Pelvic tumor
苏协清	2401620488	Male	80	Free testosterone	1.12	pg/ml	Prostate Malignant Tumor		刘梅芬	0001367028	Female	76	Free testosterone	3.36	pg/ml	Pelvic tumor
孟仁兴	3303198233	Male	66	Free testosterone	1.12	pg/ml	Prostate Malignant Tumor		王桂荣	0001370731	Female	52	Free testosterone	3.43	pg/ml	Pelvic tumor
庄全兴	2401291031	Male	70	Free testosterone	1.12	pg/ml	Prostate Malignant Tumor		张光群	0001362071	Female	38	Free testosterone	3.57	pg/ml	Pelvic tumor
任莘耕	3302344508	Male	80	Free testosterone	1.12	pg/ml	Prostate Malignant Tumor		梁远翠	0001390705	Female	68	Free testosterone	3.78	pg/ml	Pelvic tumor
李振一	2401290425	Male	67	Free testosterone	1.12	pg/ml	Prostate Malignant Tumor		吴家琦	0001355903	Female	24	Free testosterone	4.41	pg/ml	Pelvic tumor
潘文龙	0001329189	Male	72	Free testosterone	1.12	pg/ml	Prostate Malignant Tumor		朱芳	0001383420	Female	37	Free testosterone	4.55	pg/ml	Pelvic tumor
高进兴	2401393238	Male	69	Free testosterone	1.12	pg/ml	Prostate Malignant Tumor		陈萍	0001388046	Female	46	Free testosterone	4.69	pg/ml	Pelvic tumor
赵静安	3303755064	Male	75	Free testosterone	1.12	pg/ml	Prostate Malignant Tumor		陈亦伶	0001332760	Female	19	Free testosterone	5.11	pg/ml	Pelvic tumor
蒋建础	3302336817	Male	70	Free testosterone	1.12	pg/ml	Prostate Malignant Tumor		周云琦	0001363619	Female	53	Free testosterone	6.93	pg/ml	Pelvic tumor
陈德法	3303502963	Male	72	Free testosterone	1.12	pg/ml	Prostate Malignant Tumor		熊东芹	0001366589	Female	48	Free testosterone	14.98	pg/ml	Pelvic tumor
王炳南	3302467959	Male	75	Free testosterone	1.12	pg/ml	Prostate Malignant Tumor		陶菁怡	3303516422	Female	28	Free testosterone	3.08	pg/ml	Hashimoto's thyroiditis
肖三生	3301301046	Male	83	Free testosterone	1.12	pg/ml	Prostate Malignant Tumor		蔡嘉琦	3303588366	Female	24	Free testosterone	3.29	pg/ml	Hashimoto's thyroiditis
张建忠	3301975735	Male	70	Free testosterone	1.12	pg/ml	Prostate Malignant Tumor		卢蕾	3301347602	Female	35	Free testosterone	3.36	pg/ml	Hashimoto's thyroiditis
李衍斌	3303882937	Male	68	Free testosterone	1.12	pg/ml	Prostate Malignant Tumor		赵莉莉	3303555899	Female	24	Free testosterone	3.64	pg/ml	Hashimoto's thyroiditis
陆洪泉	3302784881	Male	64	Free testosterone	1.12	pg/ml	Prostate Malignant Tumor		袁宇慧	3303814584	Female	24	Free testosterone	3.92	pg/ml	Hashimoto's thyroiditis
朱拓	3302596872	Male	67	Free testosterone	1.12	pg/ml	Prostate Malignant Tumor		丰晔	3301526769	Female	31	Free testosterone	3.99	pg/ml	Hashimoto's thyroiditis
骆纪生	3303445886	Male	76	Free testosterone	1.12	pg/ml	Prostate Malignant Tumor		解诗梦	3302565020	Female	25	Free testosterone	4.34	pg/ml	Hashimoto's thyroiditis
吕荣甫	3302325644	Male	74	Free testosterone	1.19	pg/ml	Prostate Malignant Tumor		栗文林	3303841412	Female	31	Free testosterone	5.18	pg/ml	Hashimoto's thyroiditis
俞洪兴	3303498100	Male	79	Free testosterone	1.19	pg/ml	Prostate Malignant Tumor		钱佳妮	3303335398	Female	20	Free testosterone	7.21	pg/ml	Hashimoto's thyroiditis
吕荣甫	3302325644	Male	74	Free testosterone	1.19	pg/ml	Prostate Malignant Tumor		万雨欣	3303768704	Female	9	Free testosterone	0.7	pg/ml	Premature puberty
陈子兴	3302336340	Male	76	Free testosterone	1.19	pg/ml	Prostate Malignant Tumor		肖瑶	3303052691	Female	9	Free testosterone	0.77	pg/ml	Premature puberty
张寿法	3302269866	Male	76	Free testosterone	1.19	pg/ml	Prostate Malignant Tumor		姚楚恬	3303696340	Female	8	Free testosterone	0.77	pg/ml	Premature puberty
陈祖裕	3301454331	Male	75	Free testosterone	1.19	pg/ml	Prostate Malignant Tumor		孙海茜	3303724241	Female	9	Free testosterone	0.77	pg/ml	Premature puberty
高伯平	3302441306	Male	68	Free testosterone	1.19	pg/ml	Prostate Malignant Tumor		徐文韵	3303808601	Female	8	Free testosterone	0.77	pg/ml	Premature puberty
是惠丰	3303755580	Male	85	Free testosterone	1.19	pg/ml	Prostate Malignant Tumor		王筱苡	2401185169	Female	8	Free testosterone	0.77	pg/ml	Premature puberty
梁德和	2401283054	Male	73	Free testosterone	1.19	pg/ml	Prostate Malignant Tumor		廉薛莹	3303871100	Female	10	Free testosterone	0.77	pg/ml	Premature puberty
李俊	3302819717	Male	73	Free testosterone	1.19	pg/ml	Prostate Malignant Tumor		李沁怡	3303639163	Female	10	Free testosterone	0.84	pg/ml	Premature puberty
沈根兴	3302467998	Male	73	Free testosterone	1.19	pg/ml	Prostate Malignant Tumor		历禹婷	3303421436	Female	8	Free testosterone	0.84	pg/ml	Premature puberty
任建兴	3303834430	Male	65	Free testosterone	1.19	pg/ml	Prostate Malignant Tumor		张芝菡	3302982166	Female	9	Free testosterone	0.84	pg/ml	Premature puberty
孙天源	3303477056	Male	55	Free testosterone	1.19	pg/ml	Prostate Malignant Tumor		荆彦熙	2401433920	Female	9	Free testosterone	0.84	pg/ml	Premature puberty
吕必岳	3303461449	Male	76	Free testosterone	1.19	pg/ml	Prostate Malignant Tumor		付羽梦	3303468399	Female	8	Free testosterone	0.84	pg/ml	Premature puberty
陈忠华	3303729562	Male	59	Free testosterone	1.19	pg/ml	Prostate Malignant Tumor		刘子言	3303582100	Female	7	Free testosterone	0.91	pg/ml	Premature puberty
陈义洪	3303839735	Male	75	Free testosterone	1.19	pg/ml	Prostate Malignant Tumor		邓楚乔	3302306755	Female	11	Free testosterone	0.91	pg/ml	Premature puberty
卢惠民	3303673340	Male	61	Free testosterone	1.19	pg/ml	Prostate Malignant Tumor		张心颐	2401039277	Female	10	Free testosterone	0.98	pg/ml	Premature puberty
顾鼎生	3302232927	Male	74	Free testosterone	1.19	pg/ml	Prostate Malignant Tumor		罗莉鑫	3303611997	Female	9	Free testosterone	0.98	pg/ml	Premature puberty
卞加成	3303885462	Male	71	Free testosterone	1.19	pg/ml	Prostate Malignant Tumor		史彧帆	2400813418	Female	10	Free testosterone	0.98	pg/ml	Premature puberty
郑文兴	3301555999	Male	71	Free testosterone	1.19	pg/ml	Prostate Malignant Tumor		费宁萌	2401816767	Female	7	Free testosterone	0.98	pg/ml	Premature puberty
蒋国贤	3303369562	Male	73	Free testosterone	1.19	pg/ml	Prostate Malignant Tumor		张梦茜	3303778943	Female	8	Free testosterone	0.98	pg/ml	Premature puberty
史晓东	3302347195	Male	72	Free testosterone	1.26	pg/ml	Prostate Malignant Tumor		王翊霏	3303806702	Female	10	Free testosterone	0.98	pg/ml	Premature puberty
谈瑞南	3303207814	Male	74	Free testosterone	1.26	pg/ml	Prostate Malignant Tumor		曾伊诺	3303443370	Female	9	Free testosterone	0.98	pg/ml	Premature puberty
诸泰钟	2401537705	Male	82	Free testosterone	1.26	pg/ml	Prostate Malignant Tumor		肖雯文	3303683771	Female	7	Free testosterone	1.05	pg/ml	Premature puberty
唐志澄	3301306545	Male	94	Free testosterone	1.26	pg/ml	Prostate Malignant Tumor		李佳桐	3302669367	Female	9	Free testosterone	1.05	pg/ml	Premature puberty
丁中华	3303850842	Male	77	Free testosterone	1.26	pg/ml	Prostate Malignant Tumor		吴冯芮	3303207252	Female	9	Free testosterone	1.05	pg/ml	Premature puberty
温井明	3303680540	Male	67	Free testosterone	1.26	pg/ml	Prostate Malignant Tumor		王康睿	3303800073	Female	9	Free testosterone	1.05	pg/ml	Premature puberty
朱拓	3302344166	Male	67	Free testosterone	1.26	pg/ml	Prostate Malignant Tumor		钱昱希	3303803290	Female	8	Free testosterone	1.05	pg/ml	Premature puberty
陈荣华	3302055348	Male	88	Free testosterone	1.26	pg/ml	Prostate Malignant Tumor		徐清菡	0001350667	Female	9	Free testosterone	1.12	pg/ml	Premature puberty
黄建华	3303793302	Male	79	Free testosterone	1.26	pg/ml	Prostate Malignant Tumor		顾秋儿	3302320921	Female	8	Free testosterone	1.12	pg/ml	Premature puberty
严浩元	0001377667	Male	72	Free testosterone	1.26	pg/ml	Prostate Malignant Tumor		曹诗滢	3303190742	Female	8	Free testosterone	1.19	pg/ml	Premature puberty
吴制云	3302354110	Male	73	Free testosterone	1.26	pg/ml	Prostate Malignant Tumor		杜宜宸	3302362728	Female	9	Free testosterone	1.19	pg/ml	Premature puberty
顾克明	3303385618	Male	89	Free testosterone	1.26	pg/ml	Prostate Malignant Tumor		耿依茜	3302880997	Female	9	Free testosterone	1.26	pg/ml	Premature puberty
韩振龙	3303887401	Male	67	Free testosterone	1.26	pg/ml	Prostate Malignant Tumor		周夏天	3302271693	Female	10	Free testosterone	1.26	pg/ml	Premature puberty
蒋银生	3303472319	Male	61	Free testosterone	1.26	pg/ml	Prostate Malignant Tumor		周雯钰	3302325780	Female	10	Free testosterone	1.26	pg/ml	Premature puberty
胡加兴	3302604917	Male	71	Free testosterone	1.33	pg/ml	Prostate Malignant Tumor		伍萌萌	3302674748	Female	9	Free testosterone	1.33	pg/ml	Premature puberty
芮银生	2401165311	Male	78	Free testosterone	1.33	pg/ml	Prostate Malignant Tumor		曾伊诺	0001357154	Female	9	Free testosterone	1.33	pg/ml	Premature puberty
尹宝发	3302546425	Male	66	Free testosterone	1.33	pg/ml	Prostate Malignant Tumor		缪可妍	3302766173	Female	9	Free testosterone	1.33	pg/ml	Premature puberty
张建华	3302430083	Male	71	Free testosterone	1.33	pg/ml	Prostate Malignant Tumor		王沐仪	3303779647	Female	7	Free testosterone	1.4	pg/ml	Premature puberty
沈其荣	3301566585	Male	61	Free testosterone	1.33	pg/ml	Prostate Malignant Tumor		戴诗琪	3302020565	Female	10	Free testosterone	1.4	pg/ml	Premature puberty
汤锡兴	3302477465	Male	70	Free testosterone	1.33	pg/ml	Prostate Malignant Tumor		许雨馨	3302310610	Female	9	Free testosterone	1.4	pg/ml	Premature puberty
王佳旺	3303736167	Male	83	Free testosterone	1.33	pg/ml	Prostate Malignant Tumor		吴莜宁	3301372188	Female	10	Free testosterone	1.47	pg/ml	Premature puberty
吕明贤	3302819164	Male	69	Free testosterone	1.33	pg/ml	Prostate Malignant Tumor		孟菁雯	3303753804	Female	8	Free testosterone	1.47	pg/ml	Premature puberty
邵中高	0001355477	Male	71	Free testosterone	1.33	pg/ml	Prostate Malignant Tumor		刘梓涵	3303031660	Female	7	Free testosterone	1.47	pg/ml	Premature puberty
葛建平	3302380394	Male	62	Free testosterone	1.33	pg/ml	Prostate Malignant Tumor		万益宁	3303890490	Female	9	Free testosterone	1.47	pg/ml	Premature puberty
钱本大	3303461118	Male	79	Free testosterone	1.33	pg/ml	Prostate Malignant Tumor		徐梓萌	2401690958	Female	9	Free testosterone	1.54	pg/ml	Premature puberty
张德新	3301455998	Male	72	Free testosterone	1.33	pg/ml	Prostate Malignant Tumor		章芯语	0001329449	Female	9	Free testosterone	1.54	pg/ml	Premature puberty
周正兴	3301746096	Male	74	Free testosterone	1.33	pg/ml	Prostate Malignant Tumor		陈宝晴	3303506404	Female	9	Free testosterone	1.54	pg/ml	Premature puberty
沈幼生	3301631465	Male	76	Free testosterone	1.33	pg/ml	Prostate Malignant Tumor		王雪	3302730009	Female	7	Free testosterone	1.54	pg/ml	Premature puberty
李振一	2401290425	Male	67	Free testosterone	1.33	pg/ml	Prostate Malignant Tumor		曹诗滢	3303190742	Female	8	Free testosterone	1.54	pg/ml	Premature puberty
林鹰	3302924561	Male	59	Free testosterone	1.33	pg/ml	Prostate Malignant Tumor		曹艺琳	3302526294	Female	8	Free testosterone	1.61	pg/ml	Premature puberty
华建新	3302432312	Male	73	Free testosterone	1.33	pg/ml	Prostate Malignant Tumor		顾纯瑜	2401422869	Female	10	Free testosterone	1.68	pg/ml	Premature puberty
赵新	3303272006	Male	68	Free testosterone	1.33	pg/ml	Prostate Malignant Tumor		张允辰	3302712081	Female	9	Free testosterone	1.75	pg/ml	Premature puberty
吕明贤	3302819164	Male	70	Free testosterone	1.33	pg/ml	Prostate Malignant Tumor		徐嘉悦	3302067731	Female	10	Free testosterone	1.75	pg/ml	Premature puberty
胡志春	3303754998	Male	74	Free testosterone	1.33	pg/ml	Prostate Malignant Tumor		包嘉湉	3302889555	Female	7	Free testosterone	1.75	pg/ml	Premature puberty
陈锡坤	3301953857	Male	84	Free testosterone	1.33	pg/ml	Prostate Malignant Tumor		王雨彤	3302475283	Female	7	Free testosterone	1.82	pg/ml	Premature puberty
张友仁	3303445307	Male	71	Free testosterone	1.33	pg/ml	Prostate Malignant Tumor		苏欣苒	3302912483	Female	8	Free testosterone	1.89	pg/ml	Premature puberty
秦周南	3301323865	Male	84	Free testosterone	1.33	pg/ml	Prostate Malignant Tumor		安亦凡	3302866420	Female	9	Free testosterone	1.89	pg/ml	Premature puberty
郑昌华	3303679662	Male	67	Free testosterone	1.33	pg/ml	Prostate Malignant Tumor		徐子惠	0001359604	Female	8	Free testosterone	1.89	pg/ml	Premature puberty
陆荣源	2300020400	Male	73	Free testosterone	1.33	pg/ml	Prostate Malignant Tumor		鲁毅辰	3303738226	Female	10	Free testosterone	1.96	pg/ml	Premature puberty
蒋建清	3302301042	Male	69	Free testosterone	1.33	pg/ml	Prostate Malignant Tumor		孙鸣婕	3303017959	Female	9	Free testosterone	1.96	pg/ml	Premature puberty
蒋银生	3303472319	Male	62	Free testosterone	1.33	pg/ml	Prostate Malignant Tumor		史馥菡	3302543474	Female	9	Free testosterone	1.96	pg/ml	Premature puberty
李杏宝	3302180844	Male	65	Free testosterone	1.4	pg/ml	Prostate Malignant Tumor		霍铎睿	3302433253	Female	9	Free testosterone	1.96	pg/ml	Premature puberty
是伟家	3303507010	Male	69	Free testosterone	1.4	pg/ml	Prostate Malignant Tumor		陆佳伊	3302814919	Female	8	Free testosterone	1.96	pg/ml	Premature puberty
胡全宝	3303096942	Male	78	Free testosterone	1.4	pg/ml	Prostate Malignant Tumor		杭睿熙	3303300394	Female	8	Free testosterone	1.96	pg/ml	Premature puberty
黄店忠	3303731722	Male	65	Free testosterone	1.4	pg/ml	Prostate Malignant Tumor		周子淇	3303717567	Female	8	Free testosterone	1.96	pg/ml	Premature puberty
孙天源	3303477056	Male	55	Free testosterone	1.4	pg/ml	Prostate Malignant Tumor		曹艺琳	0001396162	Female	8	Free testosterone	1.96	pg/ml	Premature puberty
陆进发	3303624240	Male	74	Free testosterone	1.4	pg/ml	Prostate Malignant Tumor		戈杞心	3302729570	Female	9	Free testosterone	2.1	pg/ml	Premature puberty
谭永兴	3303812253	Male	67	Free testosterone	1.4	pg/ml	Prostate Malignant Tumor		曹诗滢	3303190742	Female	8	Free testosterone	2.1	pg/ml	Premature puberty
陆彦清	3301901939	Male	79	Free testosterone	1.4	pg/ml	Prostate Malignant Tumor		张影晞	3302959666	Female	7	Free testosterone	2.24	pg/ml	Premature puberty
丁华斌	3301407821	Male	56	Free testosterone	1.4	pg/ml	Prostate Malignant Tumor		严甜恩	3303029859	Female	9	Free testosterone	2.31	pg/ml	Premature puberty
郑国民	3301706785	Male	67	Free testosterone	1.4	pg/ml	Prostate Malignant Tumor		莫钰晗	3302834624	Female	9	Free testosterone	2.31	pg/ml	Premature puberty
郑忠诚	3302234490	Male	72	Free testosterone	1.4	pg/ml	Prostate Malignant Tumor		何谨言	3302338510	Female	9	Free testosterone	2.52	pg/ml	Premature puberty
吕必岳	3303461449	Male	76	Free testosterone	1.4	pg/ml	Prostate Malignant Tumor		陶芊妤	3302850268	Female	11	Free testosterone	2.52	pg/ml	Premature puberty
钱本大	3303461118	Male	79	Free testosterone	1.4	pg/ml	Prostate Malignant Tumor		周凌羽	3302521242	Female	9	Free testosterone	2.52	pg/ml	Premature puberty
钱惠其	2400269666	Male	77	Free testosterone	1.4	pg/ml	Prostate Malignant Tumor		谭智菡	3302452188	Female	11	Free testosterone	2.59	pg/ml	Premature puberty
郑金洪	2401132926	Male	73	Free testosterone	1.4	pg/ml	Prostate Malignant Tumor		张可欣	0001331504	Female	11	Free testosterone	2.59	pg/ml	Premature puberty
华钧芳	3303455922	Male	71	Free testosterone	1.4	pg/ml	Prostate Malignant Tumor		邹瑾涵	3303353872	Female	10	Free testosterone	2.73	pg/ml	Premature puberty
贾士新	2401790537	Male	74	Free testosterone	1.4	pg/ml	Prostate Malignant Tumor		缪可妍	3302766173	Female	9	Free testosterone	2.73	pg/ml	Premature puberty
俞洪兴	3303498100	Male	79	Free testosterone	1.47	pg/ml	Prostate Malignant Tumor		徐沁蕾	3302459539	Female	10	Free testosterone	2.73	pg/ml	Premature puberty
是伟家	3303507010	Male	69	Free testosterone	1.47	pg/ml	Prostate Malignant Tumor		张瑾娴	3303030223	Female	9	Free testosterone	2.8	pg/ml	Premature puberty
沈根兴	3302467998	Male	72	Free testosterone	1.47	pg/ml	Prostate Malignant Tumor		商羽彤	2401210562	Female	8	Free testosterone	2.87	pg/ml	Premature puberty
陈哲文	2401145828	Male	72	Free testosterone	1.47	pg/ml	Prostate Malignant Tumor		朱可歆	0001364131	Female	9	Free testosterone	3.22	pg/ml	Premature puberty
邹盘兴	3300858135	Male	65	Free testosterone	1.47	pg/ml	Prostate Malignant Tumor		杨钰淇	3303621427	Female	10	Free testosterone	3.36	pg/ml	Premature puberty
张建华	3302430083	Male	71	Free testosterone	1.47	pg/ml	Prostate Malignant Tumor		孙唯玮	3302372456	Female	12	Free testosterone	4.13	pg/ml	Premature puberty
戴寿根	3303558810	Male	67	Free testosterone	1.47	pg/ml	Prostate Malignant Tumor		许寿美	0001380678	Female	50	Free testosterone	0.7	pg/ml	Breast malignant tumor
印小林	3302308703	Male	68	Free testosterone	1.47	pg/ml	Prostate Malignant Tumor		牛晓雯	3302255796	Female	51	Free testosterone	0.77	pg/ml	Breast malignant tumor
顾仁虎	3302668457	Male	78	Free testosterone	1.47	pg/ml	Prostate Malignant Tumor		邹艳英	0001356642	Female	49	Free testosterone	0.84	pg/ml	Breast malignant tumor
惠永生	3301296050	Male	82	Free testosterone	1.47	pg/ml	Prostate Malignant Tumor		陈蕙	0001384228	Female	56	Free testosterone	0.84	pg/ml	Breast malignant tumor
王建华	3303767702	Male	68	Free testosterone	1.47	pg/ml	Prostate Malignant Tumor		刘金美	0001350431	Female	53	Free testosterone	0.91	pg/ml	Breast malignant tumor
肖可南	3302500991	Male	70	Free testosterone	1.47	pg/ml	Prostate Malignant Tumor		朱映霞	0001332016	Female	49	Free testosterone	0.91	pg/ml	Breast malignant tumor
李惠忠	3303815783	Male	76	Free testosterone	1.47	pg/ml	Prostate Malignant Tumor		刘廷婷	3301688903	Female	39	Free testosterone	0.91	pg/ml	Breast malignant tumor
张文玉	3303725791	Male	66	Free testosterone	1.47	pg/ml	Prostate Malignant Tumor		胡静亚	0001332681	Female	54	Free testosterone	0.91	pg/ml	Breast malignant tumor
赵振山	3301427576	Male	81	Free testosterone	1.47	pg/ml	Prostate Malignant Tumor		岳春梅	0001396931	Female	50	Free testosterone	0.98	pg/ml	Breast malignant tumor
金军	3302860116	Male	55	Free testosterone	1.47	pg/ml	Prostate Malignant Tumor		惠雪芳	0001375260	Female	56	Free testosterone	1.05	pg/ml	Breast malignant tumor
尹宝发	0001342922	Male	65	Free testosterone	1.47	pg/ml	Prostate Malignant Tumor		胡秀敏	0001365572	Female	45	Free testosterone	1.05	pg/ml	Breast malignant tumor
侯树堂	2400388189	Male	84	Free testosterone	1.47	pg/ml	Prostate Malignant Tumor		卢金花	0001393802	Female	60	Free testosterone	1.05	pg/ml	Breast malignant tumor
赵桂良	3303744385	Male	66	Free testosterone	1.47	pg/ml	Prostate Malignant Tumor		黄顺华	0001332330	Female	48	Free testosterone	1.05	pg/ml	Breast malignant tumor
胡建民	3301475577	Male	59	Free testosterone	1.47	pg/ml	Prostate Malignant Tumor		李美雪	3303217040	Female	46	Free testosterone	1.05	pg/ml	Breast malignant tumor
蒋银生	3303472319	Male	61	Free testosterone	1.47	pg/ml	Prostate Malignant Tumor		华新	0001392106	Female	48	Free testosterone	1.05	pg/ml	Breast malignant tumor
王菊荣	3303237964	Male	81	Free testosterone	1.47	pg/ml	Prostate Malignant Tumor		朱明英	0001341806	Female	71	Free testosterone	1.12	pg/ml	Breast malignant tumor
陈哲文	2401145828	Male	72	Free testosterone	1.54	pg/ml	Prostate Malignant Tumor		潘静娟	0001327262	Female	43	Free testosterone	1.12	pg/ml	Breast malignant tumor
赵振山	3301427576	Male	81	Free testosterone	1.54	pg/ml	Prostate Malignant Tumor		牛晓雯	3302255796	Female	51	Free testosterone	1.12	pg/ml	Breast malignant tumor
朱民生	2401821138	Male	72	Free testosterone	1.54	pg/ml	Prostate Malignant Tumor		杜红	0001356871	Female	46	Free testosterone	1.12	pg/ml	Breast malignant tumor
谭永兴	3303812253	Male	67	Free testosterone	1.54	pg/ml	Prostate Malignant Tumor		钱仟	3303530072	Female	53	Free testosterone	1.12	pg/ml	Breast malignant tumor
张光明	2300563267	Male	70	Free testosterone	1.54	pg/ml	Prostate Malignant Tumor		丁志华	3303692415	Female	48	Free testosterone	1.19	pg/ml	Breast malignant tumor
张亚雄	3303460750	Male	76	Free testosterone	1.54	pg/ml	Prostate Malignant Tumor		王惠芳	3302488054	Female	52	Free testosterone	1.19	pg/ml	Breast malignant tumor
印小林	3302308703	Male	68	Free testosterone	1.54	pg/ml	Prostate Malignant Tumor		杜红	0001349196	Female	45	Free testosterone	1.19	pg/ml	Breast malignant tumor
蒋茂华	3303751696	Male	72	Free testosterone	1.54	pg/ml	Prostate Malignant Tumor		单祥芬	0001355372	Female	48	Free testosterone	1.26	pg/ml	Breast malignant tumor
李振一	2401290425	Male	67	Free testosterone	1.54	pg/ml	Prostate Malignant Tumor		王丽红	3303239796	Female	52	Free testosterone	1.26	pg/ml	Breast malignant tumor
杨正良	3303772649	Male	68	Free testosterone	1.54	pg/ml	Prostate Malignant Tumor		倪圣霞	0001361191	Female	57	Free testosterone	1.26	pg/ml	Breast malignant tumor
许丙成	3303403202	Male	67	Free testosterone	1.54	pg/ml	Prostate Malignant Tumor		梁芳	0001360630	Female	42	Free testosterone	1.33	pg/ml	Breast malignant tumor
李振一	2401290425	Male	67	Free testosterone	1.54	pg/ml	Prostate Malignant Tumor		胡铮	3301455950	Female	38	Free testosterone	1.33	pg/ml	Breast malignant tumor
丁兴良	3302294847	Male	75	Free testosterone	1.54	pg/ml	Prostate Malignant Tumor		袁小澜	0001337838	Female	47	Free testosterone	1.4	pg/ml	Breast malignant tumor
郑忠义	3302596623	Male	80	Free testosterone	1.54	pg/ml	Prostate Malignant Tumor		卢金花	0001317339	Female	59	Free testosterone	1.4	pg/ml	Breast malignant tumor
张丙秀	3303804101	Male	62	Free testosterone	1.54	pg/ml	Prostate Malignant Tumor		吕树群	0001365459	Female	57	Free testosterone	1.4	pg/ml	Breast malignant tumor
李惠忠	3303815783	Male	77	Free testosterone	1.54	pg/ml	Prostate Malignant Tumor		李仁国	3303789588	Female	50	Free testosterone	1.4	pg/ml	Breast malignant tumor
李银寿	3303832496	Male	85	Free testosterone	1.54	pg/ml	Prostate Malignant Tumor		张月	0001380816	Female	34	Free testosterone	1.4	pg/ml	Breast malignant tumor
葛建平	3302380394	Male	62	Free testosterone	1.54	pg/ml	Prostate Malignant Tumor		杨有君	0001340903	Female	55	Free testosterone	1.47	pg/ml	Breast malignant tumor
沈永才	0001360502	Male	77	Free testosterone	1.54	pg/ml	Prostate Malignant Tumor		陈芳	3302327048	Female	58	Free testosterone	1.47	pg/ml	Breast malignant tumor
石振平	3301482206	Male	68	Free testosterone	1.54	pg/ml	Prostate Malignant Tumor		吴连芳	0001343039	Female	68	Free testosterone	1.47	pg/ml	Breast malignant tumor
徐银玉	3303760838	Male	84	Free testosterone	1.54	pg/ml	Prostate Malignant Tumor		蔡芳	0001363945	Female	50	Free testosterone	1.54	pg/ml	Breast malignant tumor
吕晓	3303628332	Male	66	Free testosterone	1.54	pg/ml	Prostate Malignant Tumor		俞丹	0001374301	Female	45	Free testosterone	1.54	pg/ml	Breast malignant tumor
李耀良	2401306498	Male	63	Free testosterone	1.54	pg/ml	Prostate Malignant Tumor		华清漪	0001388157	Female	45	Free testosterone	1.54	pg/ml	Breast malignant tumor
张济华	3302663759	Male	67	Free testosterone	1.61	pg/ml	Prostate Malignant Tumor		姜明子	0001340776	Female	54	Free testosterone	1.61	pg/ml	Breast malignant tumor
蔡重华	3302250477	Male	82	Free testosterone	1.61	pg/ml	Prostate Malignant Tumor		朱愿	0001381700	Female	53	Free testosterone	1.61	pg/ml	Breast malignant tumor
史文斌	3302725654	Male	83	Free testosterone	1.61	pg/ml	Prostate Malignant Tumor		梁芳	0001366314	Female	42	Free testosterone	1.61	pg/ml	Breast malignant tumor
魏金祖	3301491326	Male	67	Free testosterone	1.61	pg/ml	Prostate Malignant Tumor		梁芳	0001371295	Female	42	Free testosterone	1.61	pg/ml	Breast malignant tumor
陆德荣	3301462150	Male	73	Free testosterone	1.61	pg/ml	Prostate Malignant Tumor		王小燕	3302423561	Female	51	Free testosterone	1.61	pg/ml	Breast malignant tumor
沈幼生	3301631465	Male	75	Free testosterone	1.61	pg/ml	Prostate Malignant Tumor		姜明子	0001387645	Female	54	Free testosterone	1.68	pg/ml	Breast malignant tumor
张斗才	3303302121	Male	72	Free testosterone	1.61	pg/ml	Prostate Malignant Tumor		岳澄珉	0001349622	Female	67	Free testosterone	1.68	pg/ml	Breast malignant tumor
王荣清	2401766932	Male	73	Free testosterone	1.61	pg/ml	Prostate Malignant Tumor		方秋云	0001384790	Female	59	Free testosterone	1.68	pg/ml	Breast malignant tumor
王荣清	2401766932	Male	73	Free testosterone	1.61	pg/ml	Prostate Malignant Tumor		陈湘云	3303315645	Female	50	Free testosterone	1.68	pg/ml	Breast malignant tumor
吕国镖	3302477192	Male	66	Free testosterone	1.61	pg/ml	Prostate Malignant Tumor		华新	0001385935	Female	48	Free testosterone	1.68	pg/ml	Breast malignant tumor
管绍中	3302358479	Male	77	Free testosterone	1.61	pg/ml	Prostate Malignant Tumor		杨丽娜	0001390988	Female	46	Free testosterone	1.75	pg/ml	Breast malignant tumor
葛瑞忠	3303747614	Male	73	Free testosterone	1.61	pg/ml	Prostate Malignant Tumor		李金妹	0001347224	Female	42	Free testosterone	1.82	pg/ml	Breast malignant tumor
吕福忠	3303817515	Male	82	Free testosterone	1.61	pg/ml	Prostate Malignant Tumor		邹艳英	0001348571	Female	49	Free testosterone	1.82	pg/ml	Breast malignant tumor
王利良	3303801062	Male	72	Free testosterone	1.61	pg/ml	Prostate Malignant Tumor		李红梅	0001328635	Female	45	Free testosterone	1.82	pg/ml	Breast malignant tumor
韦法祥	0001390659	Male	73	Free testosterone	1.61	pg/ml	Prostate Malignant Tumor		黄敏予	3301653260	Female	48	Free testosterone	1.82	pg/ml	Breast malignant tumor
徐光荣	3303880189	Male	65	Free testosterone	1.61	pg/ml	Prostate Malignant Tumor		杨慧红	0001370225	Female	54	Free testosterone	1.82	pg/ml	Breast malignant tumor
张丙秀	3303804101	Male	62	Free testosterone	1.61	pg/ml	Prostate Malignant Tumor		王晓莹	3303657003	Female	59	Free testosterone	1.82	pg/ml	Breast malignant tumor
朱顺兴	3303755216	Male	70	Free testosterone	1.61	pg/ml	Prostate Malignant Tumor		曹美红	2400814181	Female	51	Free testosterone	1.82	pg/ml	Breast malignant tumor
楼焕营	3301461009	Male	75	Free testosterone	1.61	pg/ml	Prostate Malignant Tumor		林艳	3302738203	Female	50	Free testosterone	1.82	pg/ml	Breast malignant tumor
赵桂良	3303744385	Male	65	Free testosterone	1.61	pg/ml	Prostate Malignant Tumor		李颖	0001340810	Female	49	Free testosterone	1.82	pg/ml	Breast malignant tumor
王荫椿	3303399137	Male	79	Free testosterone	1.61	pg/ml	Prostate Malignant Tumor		薛明霞	0001336189	Female	52	Free testosterone	1.82	pg/ml	Breast malignant tumor
蒋国华	3302339104	Male	73	Free testosterone	1.61	pg/ml	Prostate Malignant Tumor		杜红	0001341963	Female	45	Free testosterone	1.82	pg/ml	Breast malignant tumor
唐菊生	3303480359	Male	72	Free testosterone	1.61	pg/ml	Prostate Malignant Tumor		李金妹	0001367953	Female	43	Free testosterone	1.89	pg/ml	Breast malignant tumor
丁德生	3301861196	Male	86	Free testosterone	1.61	pg/ml	Prostate Malignant Tumor		朱映霞	0001382817	Female	50	Free testosterone	1.89	pg/ml	Breast malignant tumor
朱小良	3303293781	Male	57	Free testosterone	1.61	pg/ml	Prostate Malignant Tumor		廖媛媛	0001339641	Female	36	Free testosterone	1.89	pg/ml	Breast malignant tumor
杨东风	3303246726	Male	76	Free testosterone	1.61	pg/ml	Prostate Malignant Tumor		是红娣	3303685674	Female	53	Free testosterone	1.89	pg/ml	Breast malignant tumor
薛毓琪	3301456542	Male	78	Free testosterone	1.61	pg/ml	Prostate Malignant Tumor		葛腾萍	0001334674	Female	53	Free testosterone	1.96	pg/ml	Breast malignant tumor
陈金祥	3301298365	Male	85	Free testosterone	1.68	pg/ml	Prostate Malignant Tumor		张之艳	0001342986	Female	42	Free testosterone	1.96	pg/ml	Breast malignant tumor
郭锡钧	3302314484	Male	82	Free testosterone	1.68	pg/ml	Prostate Malignant Tumor		冯宇宏	3301629577	Female	54	Free testosterone	1.96	pg/ml	Breast malignant tumor
朱仲南	3303708553	Male	72	Free testosterone	1.68	pg/ml	Prostate Malignant Tumor		徐伟琴	3303412661	Female	51	Free testosterone	2.03	pg/ml	Breast malignant tumor
朱拓	3302344166	Male	66	Free testosterone	1.68	pg/ml	Prostate Malignant Tumor		张佳音	3303061971	Female	40	Free testosterone	2.03	pg/ml	Breast malignant tumor
汤锡兴	3302477465	Male	70	Free testosterone	1.68	pg/ml	Prostate Malignant Tumor		张玉宇	0001349243	Female	53	Free testosterone	2.1	pg/ml	Breast malignant tumor
耿洪清	3303776097	Male	75	Free testosterone	1.68	pg/ml	Prostate Malignant Tumor		陆晶磊	0001369437	Female	49	Free testosterone	2.1	pg/ml	Breast malignant tumor
徐勇	3303791124	Male	62	Free testosterone	1.68	pg/ml	Prostate Malignant Tumor		唐晓莉	0001374169	Female	47	Free testosterone	2.1	pg/ml	Breast malignant tumor
范文斌	3303405069	Male	66	Free testosterone	1.68	pg/ml	Prostate Malignant Tumor		周亚琴	3302781408	Female	45	Free testosterone	2.1	pg/ml	Breast malignant tumor
许汉林	3303772910	Male	76	Free testosterone	1.68	pg/ml	Prostate Malignant Tumor		岳澄珉	0001380576	Female	68	Free testosterone	2.1	pg/ml	Breast malignant tumor
沈永兴	3303717420	Male	75	Free testosterone	1.68	pg/ml	Prostate Malignant Tumor		王青艳	3302293545	Female	46	Free testosterone	2.1	pg/ml	Breast malignant tumor
胡建民	3302495697	Male	84	Free testosterone	1.68	pg/ml	Prostate Malignant Tumor		李美雪	3303217040	Female	46	Free testosterone	2.1	pg/ml	Breast malignant tumor
李振一	2401290425	Male	67	Free testosterone	1.68	pg/ml	Prostate Malignant Tumor		汪莲红	0001363082	Female	46	Free testosterone	2.17	pg/ml	Breast malignant tumor
顾克明	3303385618	Male	89	Free testosterone	1.68	pg/ml	Prostate Malignant Tumor		杜红	0001363291	Female	46	Free testosterone	2.17	pg/ml	Breast malignant tumor
计庆江	3303747930	Male	77	Free testosterone	1.68	pg/ml	Prostate Malignant Tumor		朴梅花	0001363875	Female	46	Free testosterone	2.17	pg/ml	Breast malignant tumor
王福兴	3301724225	Male	72	Free testosterone	1.68	pg/ml	Prostate Malignant Tumor		李金妹	0001374442	Female	43	Free testosterone	2.17	pg/ml	Breast malignant tumor
张金元	3303194663	Male	79	Free testosterone	1.68	pg/ml	Prostate Malignant Tumor		惠洪芳	3301567035	Female	53	Free testosterone	2.17	pg/ml	Breast malignant tumor
黄广友	2401126508	Male	74	Free testosterone	1.75	pg/ml	Prostate Malignant Tumor		章秋英	0001334101	Female	69	Free testosterone	2.17	pg/ml	Breast malignant tumor
张建华	3302430083	Male	71	Free testosterone	1.75	pg/ml	Prostate Malignant Tumor		汪莲红	0001356195	Female	46	Free testosterone	2.24	pg/ml	Breast malignant tumor
张吴玺	3301263993	Male	65	Free testosterone	1.75	pg/ml	Prostate Malignant Tumor		汪莲红	0001376612	Female	46	Free testosterone	2.24	pg/ml	Breast malignant tumor
顾仁虎	3302668457	Male	78	Free testosterone	1.75	pg/ml	Prostate Malignant Tumor		石菊玲	3303622907	Female	32	Free testosterone	2.24	pg/ml	Breast malignant tumor
孔云飞	3301496453	Male	45	Free testosterone	1.75	pg/ml	Prostate Malignant Tumor		胡萍	0001352329	Female	58	Free testosterone	2.24	pg/ml	Breast malignant tumor
季阿焕	3303582700	Male	80	Free testosterone	1.75	pg/ml	Prostate Malignant Tumor		蒋丽君	2400802054	Female	53	Free testosterone	2.24	pg/ml	Breast malignant tumor
顾志航	3303793585	Male	77	Free testosterone	1.75	pg/ml	Prostate Malignant Tumor		潘月芳	3301392699	Female	53	Free testosterone	2.24	pg/ml	Breast malignant tumor
葛建平	3302380394	Male	62	Free testosterone	1.75	pg/ml	Prostate Malignant Tumor		朱仁兰	0001330056	Female	56	Free testosterone	2.31	pg/ml	Breast malignant tumor
王福兴	3301724225	Male	72	Free testosterone	1.75	pg/ml	Prostate Malignant Tumor		于梦秋	0001389654	Female	45	Free testosterone	2.38	pg/ml	Breast malignant tumor
马永伟	3303612130	Male	62	Free testosterone	1.75	pg/ml	Prostate Malignant Tumor		陈春艳	0001356647	Female	46	Free testosterone	2.38	pg/ml	Breast malignant tumor
朱国兴	3303802923	Male	76	Free testosterone	1.75	pg/ml	Prostate Malignant Tumor		毛龙花	0001392634	Female	60	Free testosterone	2.45	pg/ml	Breast malignant tumor
韦法祥	3303711416	Male	73	Free testosterone	1.75	pg/ml	Prostate Malignant Tumor		吴静	2400012627	Female	50	Free testosterone	2.45	pg/ml	Breast malignant tumor
潘文龙	0001382736	Male	72	Free testosterone	1.75	pg/ml	Prostate Malignant Tumor		朱小英	0001395101	Female	52	Free testosterone	2.45	pg/ml	Breast malignant tumor
丁铁平	3303801473	Male	72	Free testosterone	1.75	pg/ml	Prostate Malignant Tumor		姜明子	0001361981	Female	54	Free testosterone	2.52	pg/ml	Breast malignant tumor
汤锡兴	3302477465	Male	70	Free testosterone	1.75	pg/ml	Prostate Malignant Tumor		王爱军	0001366007	Female	56	Free testosterone	2.52	pg/ml	Breast malignant tumor
姚炳坤	3303801261	Male	73	Free testosterone	1.75	pg/ml	Prostate Malignant Tumor		魏岚	3302295515	Female	45	Free testosterone	2.52	pg/ml	Breast malignant tumor
杨锦森	3302200941	Male	89	Free testosterone	1.75	pg/ml	Prostate Malignant Tumor		冯明礼	3301554662	Female	51	Free testosterone	2.59	pg/ml	Breast malignant tumor
施明兴	2401346913	Male	70	Free testosterone	1.75	pg/ml	Prostate Malignant Tumor		陈艳	3303701154	Female	53	Free testosterone	2.59	pg/ml	Breast malignant tumor
陆荣源	2300020400	Male	74	Free testosterone	1.75	pg/ml	Prostate Malignant Tumor		李淑桢	0001326971	Female	82	Free testosterone	2.66	pg/ml	Breast malignant tumor
施明兴	2401346913	Male	70	Free testosterone	1.75	pg/ml	Prostate Malignant Tumor		李金妹	0001355358	Female	42	Free testosterone	2.66	pg/ml	Breast malignant tumor
顾正元	3303744352	Male	89	Free testosterone	1.82	pg/ml	Prostate Malignant Tumor		石春艳	0001365657	Female	35	Free testosterone	2.66	pg/ml	Breast malignant tumor
张济华	3302663759	Male	66	Free testosterone	1.82	pg/ml	Prostate Malignant Tumor		丁群华	0001337789	Female	58	Free testosterone	2.66	pg/ml	Breast malignant tumor
唐志澄	3301306545	Male	94	Free testosterone	1.82	pg/ml	Prostate Malignant Tumor		华新	0001379505	Female	48	Free testosterone	2.66	pg/ml	Breast malignant tumor
方铭清	3303120960	Male	74	Free testosterone	1.82	pg/ml	Prostate Malignant Tumor		毛龙花	0001335528	Female	60	Free testosterone	2.8	pg/ml	Breast malignant tumor
胡全宝	3303096942	Male	78	Free testosterone	1.82	pg/ml	Prostate Malignant Tumor		周永娣	0001371821	Female	58	Free testosterone	2.8	pg/ml	Breast malignant tumor
江家栋	3303732769	Male	87	Free testosterone	1.82	pg/ml	Prostate Malignant Tumor		严霞珍	0001380371	Female	76	Free testosterone	2.8	pg/ml	Breast malignant tumor
周允武	2400406145	Male	79	Free testosterone	1.82	pg/ml	Prostate Malignant Tumor		徐伟琴	3303412661	Female	52	Free testosterone	2.8	pg/ml	Breast malignant tumor
马永伟	3303612130	Male	62	Free testosterone	1.82	pg/ml	Prostate Malignant Tumor		刘俊英	3303309888	Female	50	Free testosterone	2.8	pg/ml	Breast malignant tumor
葛建平	3302380394	Male	62	Free testosterone	1.82	pg/ml	Prostate Malignant Tumor		赵月	0001394106	Female	34	Free testosterone	2.87	pg/ml	Breast malignant tumor
吕晓	3303628332	Male	66	Free testosterone	1.82	pg/ml	Prostate Malignant Tumor		付潭潭	3303671025	Female	37	Free testosterone	2.87	pg/ml	Breast malignant tumor
朱浩良	3300315537	Male	71	Free testosterone	1.82	pg/ml	Prostate Malignant Tumor		张惠峰	3303417641	Female	44	Free testosterone	2.87	pg/ml	Breast malignant tumor
黄国铨	3303736315	Male	68	Free testosterone	1.82	pg/ml	Prostate Malignant Tumor		毛丽红	0001352799	Female	45	Free testosterone	2.87	pg/ml	Breast malignant tumor
耿洪清	3303776097	Male	75	Free testosterone	1.82	pg/ml	Prostate Malignant Tumor		夏爱娣	3303477716	Female	54	Free testosterone	2.87	pg/ml	Breast malignant tumor
刘明山	3301295066	Male	69	Free testosterone	1.82	pg/ml	Prostate Malignant Tumor		黄雨晴	0001346402	Female	28	Free testosterone	2.94	pg/ml	Breast malignant tumor
惠建国	2401619440	Male	63	Free testosterone	1.82	pg/ml	Prostate Malignant Tumor		翁雪	2401701633	Female	32	Free testosterone	2.94	pg/ml	Breast malignant tumor
章志岳	3302597360	Male	82	Free testosterone	1.82	pg/ml	Prostate Malignant Tumor		卢修芬	0001357615	Female	42	Free testosterone	2.94	pg/ml	Breast malignant tumor
浦史冲	3303507146	Male	72	Free testosterone	1.82	pg/ml	Prostate Malignant Tumor		伏敏	0001325829	Female	48	Free testosterone	3.01	pg/ml	Breast malignant tumor
华钧芳	3303455922	Male	71	Free testosterone	1.82	pg/ml	Prostate Malignant Tumor		黄梦娅	3302470104	Female	35	Free testosterone	3.01	pg/ml	Breast malignant tumor
诸建华	3302356449	Male	76	Free testosterone	1.89	pg/ml	Prostate Malignant Tumor		吴琪	2401134295	Female	53	Free testosterone	3.01	pg/ml	Breast malignant tumor
王立恒	3302630310	Male	84	Free testosterone	1.89	pg/ml	Prostate Malignant Tumor		鲁银凤	0001337252	Female	50	Free testosterone	3.08	pg/ml	Breast malignant tumor
盛金盘	2300034898	Male	85	Free testosterone	1.89	pg/ml	Prostate Malignant Tumor		陶志芳	0001385860	Female	53	Free testosterone	3.08	pg/ml	Breast malignant tumor
惠义新	3302810065	Male	64	Free testosterone	1.89	pg/ml	Prostate Malignant Tumor		陈晓军	3302541620	Female	46	Free testosterone	3.15	pg/ml	Breast malignant tumor
邹盘兴	3300858135	Male	66	Free testosterone	1.89	pg/ml	Prostate Malignant Tumor		孙翀玥	3301441738	Female	40	Free testosterone	3.15	pg/ml	Breast malignant tumor
俞建平	3302355252	Male	71	Free testosterone	1.89	pg/ml	Prostate Malignant Tumor		李金妹	0001341232	Female	42	Free testosterone	3.22	pg/ml	Breast malignant tumor
熊承国	3303496084	Male	80	Free testosterone	1.89	pg/ml	Prostate Malignant Tumor		夏爱娣	3303477716	Female	54	Free testosterone	3.22	pg/ml	Breast malignant tumor
魏金祖	3301491326	Male	67	Free testosterone	1.89	pg/ml	Prostate Malignant Tumor		须筱妹	3301884728	Female	51	Free testosterone	3.22	pg/ml	Breast malignant tumor
胡全宝	3303096942	Male	78	Free testosterone	1.89	pg/ml	Prostate Malignant Tumor		杜宏艳	0001365010	Female	52	Free testosterone	3.29	pg/ml	Breast malignant tumor
惠义新	3302810065	Male	64	Free testosterone	1.89	pg/ml	Prostate Malignant Tumor		虞惠芬	0001348983	Female	68	Free testosterone	3.36	pg/ml	Breast malignant tumor
顾克明	3303385618	Male	89	Free testosterone	1.89	pg/ml	Prostate Malignant Tumor		蒯兰玲	0001389790	Female	31	Free testosterone	3.36	pg/ml	Breast malignant tumor
谢胜根	3303330088	Male	82	Free testosterone	1.89	pg/ml	Prostate Malignant Tumor		陈晓军	3302541620	Female	47	Free testosterone	3.36	pg/ml	Breast malignant tumor
张亚雄	3303460750	Male	76	Free testosterone	1.89	pg/ml	Prostate Malignant Tumor		夏彩虹	3303560504	Female	41	Free testosterone	3.43	pg/ml	Breast malignant tumor
华新春	2401718725	Male	70	Free testosterone	1.89	pg/ml	Prostate Malignant Tumor		吴丽琴	0001363701	Female	48	Free testosterone	3.5	pg/ml	Breast malignant tumor
吕明贤	3302819164	Male	70	Free testosterone	1.89	pg/ml	Prostate Malignant Tumor		孟雅静	2401844732	Female	32	Free testosterone	3.57	pg/ml	Breast malignant tumor
丁华斌	3301407821	Male	57	Free testosterone	1.89	pg/ml	Prostate Malignant Tumor		石大维	3302335068	Female	49	Free testosterone	3.57	pg/ml	Breast malignant tumor
周全清	3302351400	Male	77	Free testosterone	1.89	pg/ml	Prostate Malignant Tumor		黄雨晴	3303782887	Female	28	Free testosterone	3.57	pg/ml	Breast malignant tumor
陆荣源	2300020400	Male	74	Free testosterone	1.89	pg/ml	Prostate Malignant Tumor		姚玉芳	0001357795	Female	65	Free testosterone	3.71	pg/ml	Breast malignant tumor
钱学良	3302481174	Male	76	Free testosterone	1.96	pg/ml	Prostate Malignant Tumor		陈嘉卉	2400368290	Female	51	Free testosterone	3.71	pg/ml	Breast malignant tumor
陆水荣	3303442608	Male	79	Free testosterone	1.96	pg/ml	Prostate Malignant Tumor		王立红	0001385398	Female	42	Free testosterone	3.85	pg/ml	Breast malignant tumor
魏家宝	3303639097	Male	73	Free testosterone	1.96	pg/ml	Prostate Malignant Tumor		薛敏凤	3302036539	Female	38	Free testosterone	4.06	pg/ml	Breast malignant tumor
顾根生	3302592019	Male	83	Free testosterone	1.96	pg/ml	Prostate Malignant Tumor		倪小娟	2400178908	Female	43	Free testosterone	4.13	pg/ml	Breast malignant tumor
周全清	3302351400	Male	78	Free testosterone	1.96	pg/ml	Prostate Malignant Tumor		倪梅良	3302998920	Female	49	Free testosterone	4.13	pg/ml	Breast malignant tumor
任建兴	3303834430	Male	65	Free testosterone	1.96	pg/ml	Prostate Malignant Tumor		唐晓庆	0001359541	Female	42	Free testosterone	4.41	pg/ml	Breast malignant tumor
许云泉	3301324635	Male	94	Free testosterone	1.96	pg/ml	Prostate Malignant Tumor		陈晓军	3302541620	Female	47	Free testosterone	4.76	pg/ml	Breast malignant tumor
肖伯贤	3302160955	Male	75	Free testosterone	1.96	pg/ml	Prostate Malignant Tumor		杜宏艳	0001344461	Female	51	Free testosterone	4.9	pg/ml	Breast malignant tumor
顾克明	3303385618	Male	89	Free testosterone	1.96	pg/ml	Prostate Malignant Tumor		王霞	0001393137	Female	43	Free testosterone	4.9	pg/ml	Breast malignant tumor
韦法祥	3303711416	Male	73	Free testosterone	1.96	pg/ml	Prostate Malignant Tumor		王玥琦	3301318252	Female	35	Free testosterone	4.9	pg/ml	Breast malignant tumor
戴六元	3303872048	Male	77	Free testosterone	1.96	pg/ml	Prostate Malignant Tumor		翁钰慧	2401701633	Female	33	Free testosterone	4.97	pg/ml	Breast malignant tumor
王佐卿	3303305009	Male	84	Free testosterone	1.96	pg/ml	Prostate Malignant Tumor		魏解珠	0001367894	Female	59	Free testosterone	5.04	pg/ml	Breast malignant tumor
王建民	2401293613	Male	72	Free testosterone	1.96	pg/ml	Prostate Malignant Tumor		翁钰慧	2401701633	Female	33	Free testosterone	5.18	pg/ml	Breast malignant tumor
李本度	3302271567	Male	76	Free testosterone	1.96	pg/ml	Prostate Malignant Tumor		杨东萍	0001361740	Female	47	Free testosterone	5.39	pg/ml	Breast malignant tumor
蒋建清	3302301042	Male	70	Free testosterone	1.96	pg/ml	Prostate Malignant Tumor		朱玲	0001354886	Female	50	Free testosterone	6.16	pg/ml	Breast malignant tumor
薛建刚	3303706767	Male	72	Free testosterone	1.96	pg/ml	Prostate Malignant Tumor		王霞	0001377765	Female	43	Free testosterone	6.23	pg/ml	Breast malignant tumor
吕晓	3303628332	Male	66	Free testosterone	1.96	pg/ml	Prostate Malignant Tumor		诸月英	0001382988	Female	77	Free testosterone	6.58	pg/ml	Breast malignant tumor
史晓东	3302347195	Male	72	Free testosterone	2.03	pg/ml	Prostate Malignant Tumor		杜宏艳	0001337916	Female	51	Free testosterone	7.28	pg/ml	Breast malignant tumor
朱建初	3301554768	Male	68	Free testosterone	2.03	pg/ml	Prostate Malignant Tumor		刘英	0001371003	Female	37	Free testosterone	7.35	pg/ml	Breast malignant tumor
蒋国良	3302094598	Male	82	Free testosterone	2.03	pg/ml	Prostate Malignant Tumor		杜宏艳	0001328953	Female	51	Free testosterone	7.63	pg/ml	Breast malignant tumor
戴四宝	3302340573	Male	76	Free testosterone	2.03	pg/ml	Prostate Malignant Tumor		刘英	0001343661	Female	37	Free testosterone	10.71	pg/ml	Breast malignant tumor
吕国镖	3302477192	Male	66	Free testosterone	2.03	pg/ml	Prostate Malignant Tumor		付华君	0001393251	Female	33	Free testosterone	11.83	pg/ml	Breast malignant tumor
张文玉	3303725791	Male	66	Free testosterone	2.03	pg/ml	Prostate Malignant Tumor		付华君	0001384920	Female	33	Free testosterone	14.7	pg/ml	Breast malignant tumor
计庆江	3303747930	Male	77	Free testosterone	2.03	pg/ml	Prostate Malignant Tumor		付华君	0001376841	Female	32	Free testosterone	18.9	pg/ml	Breast malignant tumor
尚贵明	3303871373	Male	65	Free testosterone	2.03	pg/ml	Prostate Malignant Tumor		隆建琼	3303230579	Female	52	Free testosterone	0.84	pg/ml	Diabetes
袁萌	3301429745	Male	67	Free testosterone	2.03	pg/ml	Prostate Malignant Tumor		张蓉	0001327183	Female	54	Free testosterone	1.05	pg/ml	Diabetes
陶立新	2400200578	Male	71	Free testosterone	2.03	pg/ml	Prostate Malignant Tumor		高金平	2401498322	Female	37	Free testosterone	1.19	pg/ml	Diabetes
吴小金	3303476307	Male	76	Free testosterone	2.03	pg/ml	Prostate Malignant Tumor		张国珍	0001356915	Female	46	Free testosterone	1.19	pg/ml	Diabetes
狄济乐	3302328698	Male	67	Free testosterone	2.03	pg/ml	Prostate Malignant Tumor		高薇	3301854033	Female	37	Free testosterone	1.33	pg/ml	Diabetes
张金元	3303194663	Male	79	Free testosterone	2.03	pg/ml	Prostate Malignant Tumor		金佳雯	0001368638	Female	14	Free testosterone	2.31	pg/ml	Diabetes
施明兴	2401346913	Male	69	Free testosterone	2.03	pg/ml	Prostate Malignant Tumor		周镕镕	3303605066	Female	29	Free testosterone	2.73	pg/ml	Diabetes
朱小良	3303293781	Male	57	Free testosterone	2.03	pg/ml	Prostate Malignant Tumor		袁锦绣	3302892463	Female	48	Free testosterone	3.29	pg/ml	Diabetes
俞祥君	2400055539	Male	81	Free testosterone	2.1	pg/ml	Prostate Malignant Tumor		张蕾	3301340264	Female	44	Free testosterone	3.36	pg/ml	Diabetes
赵振山	3301427576	Male	81	Free testosterone	2.1	pg/ml	Prostate Malignant Tumor		张超君	2401742619	Female	26	Free testosterone	3.64	pg/ml	Diabetes
苏协清	2401620488	Male	80	Free testosterone	2.1	pg/ml	Prostate Malignant Tumor		张苗	3301999149	Female	35	Free testosterone	4.27	pg/ml	Diabetes
惠永生	3301296050	Male	81	Free testosterone	2.1	pg/ml	Prostate Malignant Tumor		陆秋怡	2400943843	Female	11	Free testosterone	0.7	pg/ml	Turner Syndrome
孙泉海	3301829861	Male	76	Free testosterone	2.1	pg/ml	Prostate Malignant Tumor		王一涵	2401547235	Female	12	Free testosterone	0.7	pg/ml	Turner Syndrome
陆洪泉	3302784881	Male	64	Free testosterone	2.1	pg/ml	Prostate Malignant Tumor		陆秋怡	2400943843	Female	11	Free testosterone	0.84	pg/ml	Turner Syndrome
吴晓康	3303641355	Male	61	Free testosterone	2.1	pg/ml	Prostate Malignant Tumor		郑淼	2401448197	Female	10	Free testosterone	0.84	pg/ml	Turner Syndrome
林鹰	3302924561	Male	59	Free testosterone	2.1	pg/ml	Prostate Malignant Tumor		王一涵	2401547235	Female	11	Free testosterone	0.91	pg/ml	Turner Syndrome
张晋裕	3302328000	Male	71	Free testosterone	2.1	pg/ml	Prostate Malignant Tumor		许芯语	3302678399	Female	9	Free testosterone	1.05	pg/ml	Turner Syndrome
周柏生	3301472406	Male	87	Free testosterone	2.1	pg/ml	Prostate Malignant Tumor		赵思言	2401730426	Female	16	Free testosterone	1.05	pg/ml	Turner Syndrome
吴凤根	3303452918	Male	63	Free testosterone	2.1	pg/ml	Prostate Malignant Tumor		许芯语	3302678399	Female	10	Free testosterone	1.12	pg/ml	Turner Syndrome
费惠忠	3303809607	Male	74	Free testosterone	2.1	pg/ml	Prostate Malignant Tumor		郑淼	2401448197	Female	10	Free testosterone	1.19	pg/ml	Turner Syndrome
刘金荣	3303803330	Male	90	Free testosterone	2.1	pg/ml	Prostate Malignant Tumor		张靖雯	2401337638	Female	12	Free testosterone	1.4	pg/ml	Turner Syndrome
唐菊生	3303480359	Male	73	Free testosterone	2.1	pg/ml	Prostate Malignant Tumor		王一涵	2401547235	Female	11	Free testosterone	1.4	pg/ml	Turner Syndrome
王菊荣	3303237964	Male	81	Free testosterone	2.1	pg/ml	Prostate Malignant Tumor		杨依雪	2401120684	Female	11	Free testosterone	1.4	pg/ml	Turner Syndrome
张济华	3302663759	Male	67	Free testosterone	2.17	pg/ml	Prostate Malignant Tumor		孙仁洁	3302637438	Female	19	Free testosterone	1.47	pg/ml	Turner Syndrome
朱国钧	2401539109	Male	67	Free testosterone	2.17	pg/ml	Prostate Malignant Tumor		杨依雪	2401120684	Female	11	Free testosterone	1.47	pg/ml	Turner Syndrome
蒋银度	3302354240	Male	85	Free testosterone	2.17	pg/ml	Prostate Malignant Tumor		张靖雯	2401337638	Female	12	Free testosterone	1.47	pg/ml	Turner Syndrome
寇伟良	0001354178	Male	68	Free testosterone	2.17	pg/ml	Prostate Malignant Tumor		许芯语	3302678399	Female	9	Free testosterone	1.61	pg/ml	Turner Syndrome
孙泉海	3301829861	Male	76	Free testosterone	2.17	pg/ml	Prostate Malignant Tumor		郑淼	2401448197	Female	10	Free testosterone	1.82	pg/ml	Turner Syndrome
陈子兴	3302336340	Male	77	Free testosterone	2.17	pg/ml	Prostate Malignant Tumor		张靖雯	2401337638	Female	12	Free testosterone	2.17	pg/ml	Turner Syndrome
季定才	3303377048	Male	71	Free testosterone	2.17	pg/ml	Prostate Malignant Tumor		王韩润香	2401009998	Female	18	Free testosterone	2.52	pg/ml	Turner Syndrome
许丙成	3303403202	Male	67	Free testosterone	2.17	pg/ml	Prostate Malignant Tumor		方晨熙	3302293427	Female	18	Free testosterone	3.22	pg/ml	Turner Syndrome
李振一	2401290425	Male	67	Free testosterone	2.17	pg/ml	Prostate Malignant Tumor		陈倩	3303799708	Female	33	Free testosterone	0.98	pg/ml	Alopecia
卢惠民	3303673340	Male	61	Free testosterone	2.17	pg/ml	Prostate Malignant Tumor		王芳	3302301233	Female	37	Free testosterone	1.05	pg/ml	Alopecia
戈介平	0001355328	Male	73	Free testosterone	2.17	pg/ml	Prostate Malignant Tumor		胡永珍	3302992658	Female	37	Free testosterone	1.61	pg/ml	Alopecia
徐勇	3303791124	Male	62	Free testosterone	2.17	pg/ml	Prostate Malignant Tumor		芦蓓	3302866888	Female	34	Free testosterone	1.68	pg/ml	Alopecia
华其庆	3303399367	Male	75	Free testosterone	2.17	pg/ml	Prostate Malignant Tumor		马利	3303703649	Female	24	Free testosterone	1.68	pg/ml	Alopecia
庄伟南	3303292941	Male	76	Free testosterone	2.17	pg/ml	Prostate Malignant Tumor		殷亚琴	3302310742	Female	51	Free testosterone	1.75	pg/ml	Alopecia
朱济荣	0001347151	Male	73	Free testosterone	2.17	pg/ml	Prostate Malignant Tumor		杜林杰	3303771651	Female	21	Free testosterone	1.82	pg/ml	Alopecia
陆国龙	3303406418	Male	73	Free testosterone	2.17	pg/ml	Prostate Malignant Tumor		李慧	3301682448	Female	35	Free testosterone	1.82	pg/ml	Alopecia
丁德生	3301861196	Male	86	Free testosterone	2.17	pg/ml	Prostate Malignant Tumor		邵林娟	3302944274	Female	36	Free testosterone	2.03	pg/ml	Alopecia
尹方兴	2400089565	Male	74	Free testosterone	2.24	pg/ml	Prostate Malignant Tumor		周婉婷	3303809761	Female	22	Free testosterone	2.03	pg/ml	Alopecia
黄柏寿	3303715556	Male	59	Free testosterone	2.24	pg/ml	Prostate Malignant Tumor		刘雪晴	2400979312	Female	38	Free testosterone	2.17	pg/ml	Alopecia
李宏才	3303171110	Male	71	Free testosterone	2.24	pg/ml	Prostate Malignant Tumor		黄芳	3302201543	Female	35	Free testosterone	2.17	pg/ml	Alopecia
李宏才	3303171110	Male	71	Free testosterone	2.24	pg/ml	Prostate Malignant Tumor		王萍凤	3302310895	Female	30	Free testosterone	2.24	pg/ml	Alopecia
陆丙奎	3302063773	Male	79	Free testosterone	2.24	pg/ml	Prostate Malignant Tumor		闵天悦	3302427354	Female	34	Free testosterone	2.24	pg/ml	Alopecia
陈龙祥	3303412086	Male	71	Free testosterone	2.24	pg/ml	Prostate Malignant Tumor		李嘉琪	3303150818	Female	22	Free testosterone	2.31	pg/ml	Alopecia
季定才	3303377048	Male	70	Free testosterone	2.24	pg/ml	Prostate Malignant Tumor		高燕	3303363709	Female	38	Free testosterone	2.31	pg/ml	Alopecia
蔡泉兴	3303771422	Male	76	Free testosterone	2.24	pg/ml	Prostate Malignant Tumor		张涛	3303773980	Female	35	Free testosterone	2.31	pg/ml	Alopecia
潘正伟	3303008709	Male	71	Free testosterone	2.24	pg/ml	Prostate Malignant Tumor		贾晨晨	3301548027	Female	33	Free testosterone	2.31	pg/ml	Alopecia
黄建宏	3301514943	Male	75	Free testosterone	2.24	pg/ml	Prostate Malignant Tumor		刘娜	3303690501	Female	37	Free testosterone	2.38	pg/ml	Alopecia
黄建宏	3301514943	Male	74	Free testosterone	2.24	pg/ml	Prostate Malignant Tumor		王凤	3302368209	Female	28	Free testosterone	2.38	pg/ml	Alopecia
蒋建清	3302301042	Male	69	Free testosterone	2.24	pg/ml	Prostate Malignant Tumor		刘利娜	3302588933	Female	39	Free testosterone	2.38	pg/ml	Alopecia
顾成阳	3303334982	Male	81	Free testosterone	2.24	pg/ml	Prostate Malignant Tumor		仝松丽	3303813626	Female	39	Free testosterone	2.38	pg/ml	Alopecia
开长根	3301978490	Male	70	Free testosterone	2.31	pg/ml	Prostate Malignant Tumor		任尧	3301700155	Female	38	Free testosterone	2.45	pg/ml	Alopecia
诸敏益	3302327073	Male	76	Free testosterone	2.31	pg/ml	Prostate Malignant Tumor		顾艺	2400208537	Female	22	Free testosterone	2.52	pg/ml	Alopecia
是伟家	3303507010	Male	70	Free testosterone	2.31	pg/ml	Prostate Malignant Tumor		王雪	3303780818	Female	34	Free testosterone	2.59	pg/ml	Alopecia
孔云飞	3301496453	Male	45	Free testosterone	2.31	pg/ml	Prostate Malignant Tumor		潘晓霞	3303020336	Female	41	Free testosterone	2.59	pg/ml	Alopecia
平明亮	3302244971	Male	70	Free testosterone	2.31	pg/ml	Prostate Malignant Tumor		夏曼曼	3303804904	Female	35	Free testosterone	2.59	pg/ml	Alopecia
李建新	3302990483	Male	66	Free testosterone	2.31	pg/ml	Prostate Malignant Tumor		刘晓玲	3303820644	Female	28	Free testosterone	2.59	pg/ml	Alopecia
包国良	3302294866	Male	78	Free testosterone	2.31	pg/ml	Prostate Malignant Tumor		韩嘉琪	3303854486	Female	16	Free testosterone	2.66	pg/ml	Alopecia
杨钟瑜	3302325750	Male	77	Free testosterone	2.31	pg/ml	Prostate Malignant Tumor		陶可妍	3303221712	Female	20	Free testosterone	2.73	pg/ml	Alopecia
孙国平	3303835246	Male	76	Free testosterone	2.31	pg/ml	Prostate Malignant Tumor		宗晓	3302765348	Female	37	Free testosterone	2.8	pg/ml	Alopecia
朱水荣	3301536049	Male	75	Free testosterone	2.31	pg/ml	Prostate Malignant Tumor		杨巧玲	3303756940	Female	24	Free testosterone	2.87	pg/ml	Alopecia
唐锦南	3302815474	Male	74	Free testosterone	2.31	pg/ml	Prostate Malignant Tumor		刘璐	3302664985	Female	38	Free testosterone	2.87	pg/ml	Alopecia
葛瑞忠	3303747614	Male	73	Free testosterone	2.31	pg/ml	Prostate Malignant Tumor		王淼	3302394293	Female	30	Free testosterone	3.01	pg/ml	Alopecia
顾克明	3303385618	Male	89	Free testosterone	2.31	pg/ml	Prostate Malignant Tumor		魏佳伶	3302344765	Female	32	Free testosterone	3.08	pg/ml	Alopecia
胡培东	0001375311	Male	67	Free testosterone	2.31	pg/ml	Prostate Malignant Tumor		杨燕秋	3302568462	Female	37	Free testosterone	3.15	pg/ml	Alopecia
陈建清	3301669163	Male	73	Free testosterone	2.31	pg/ml	Prostate Malignant Tumor		金婷	3302830288	Female	24	Free testosterone	3.15	pg/ml	Alopecia
蔡彦清	3303826463	Male	73	Free testosterone	2.31	pg/ml	Prostate Malignant Tumor		王影	3303583032	Female	34	Free testosterone	3.36	pg/ml	Alopecia
陆国龙	3303406418	Male	73	Free testosterone	2.31	pg/ml	Prostate Malignant Tumor		钱艳	3303546661	Female	37	Free testosterone	3.43	pg/ml	Alopecia
周林森	2400269741	Male	75	Free testosterone	2.31	pg/ml	Prostate Malignant Tumor		李娟	3303851102	Female	27	Free testosterone	3.5	pg/ml	Alopecia
张林福	3303496613	Male	71	Free testosterone	2.31	pg/ml	Prostate Malignant Tumor		秦佳婷	3302668954	Female	31	Free testosterone	3.64	pg/ml	Alopecia
邓茂兴	3303504481	Male	66	Free testosterone	2.31	pg/ml	Prostate Malignant Tumor		陈琪	3302603949	Female	25	Free testosterone	3.71	pg/ml	Alopecia
郑文兴	3301555999	Male	71	Free testosterone	2.31	pg/ml	Prostate Malignant Tumor		杨旖瑶	3303844574	Female	32	Free testosterone	3.71	pg/ml	Alopecia
吴树勋	3303727880	Male	81	Free testosterone	2.38	pg/ml	Prostate Malignant Tumor		李菲	3302339504	Female	37	Free testosterone	3.71	pg/ml	Alopecia
刘江	3303741754	Male	61	Free testosterone	2.38	pg/ml	Prostate Malignant Tumor		李佳欣	3302961266	Female	21	Free testosterone	3.78	pg/ml	Alopecia
王永华	3301472999	Male	77	Free testosterone	2.38	pg/ml	Prostate Malignant Tumor		朱楚楚	3302956900	Female	27	Free testosterone	3.78	pg/ml	Alopecia
王童福	3303739682	Male	58	Free testosterone	2.38	pg/ml	Prostate Malignant Tumor		杨丹平	3301627393	Female	34	Free testosterone	3.78	pg/ml	Alopecia
业新华	3303490473	Male	76	Free testosterone	2.38	pg/ml	Prostate Malignant Tumor		申旭	3302155381	Female	39	Free testosterone	3.85	pg/ml	Alopecia
章坤法	3302965746	Male	78	Free testosterone	2.38	pg/ml	Prostate Malignant Tumor		毛海力	3303348310	Female	20	Free testosterone	3.85	pg/ml	Alopecia
黄建宏	3301514943	Male	75	Free testosterone	2.38	pg/ml	Prostate Malignant Tumor		季可艾	3303032495	Female	19	Free testosterone	3.92	pg/ml	Alopecia
杨正良	3303772649	Male	68	Free testosterone	2.38	pg/ml	Prostate Malignant Tumor		朱悦	3303741854	Female	24	Free testosterone	4.48	pg/ml	Alopecia
陈崇万	3303882214	Male	68	Free testosterone	2.38	pg/ml	Prostate Malignant Tumor		李红俐	3303821677	Female	24	Free testosterone	4.48	pg/ml	Alopecia
郑祖民	3303636526	Male	72	Free testosterone	2.38	pg/ml	Prostate Malignant Tumor		孙玲玉	3303354552	Female	29	Free testosterone	4.48	pg/ml	Alopecia
朱锡昌	3302341807	Male	78	Free testosterone	2.38	pg/ml	Prostate Malignant Tumor		易静	3302646053	Female	32	Free testosterone	4.69	pg/ml	Alopecia
刘凤宝	3300532530	Male	89	Free testosterone	2.38	pg/ml	Prostate Malignant Tumor		梁亮	3303776526	Female	32	Free testosterone	4.83	pg/ml	Alopecia
陈玉良	3303208800	Male	69	Free testosterone	2.38	pg/ml	Prostate Malignant Tumor		韩杨	3303809727	Female	21	Free testosterone	4.83	pg/ml	Alopecia
尚道清	3303456290	Male	90	Free testosterone	2.38	pg/ml	Prostate Malignant Tumor		郭锦姗	3302525420	Female	17	Free testosterone	4.97	pg/ml	Alopecia
张林福	3303496613	Male	71	Free testosterone	2.38	pg/ml	Prostate Malignant Tumor		彭婉莹	3303791730	Female	23	Free testosterone	5.46	pg/ml	Alopecia
王振华	2400241775	Male	77	Free testosterone	2.45	pg/ml	Prostate Malignant Tumor		国艳茹	3303458570	Female	27	Free testosterone	5.95	pg/ml	Alopecia
李新炎	2300401214	Male	73	Free testosterone	2.45	pg/ml	Prostate Malignant Tumor		潘慕君	3302606971	Female	37	Free testosterone	6.02	pg/ml	Alopecia
刘江	3303741754	Male	61	Free testosterone	2.45	pg/ml	Prostate Malignant Tumor		陈梦妍	3303484214	Female	19	Free testosterone	6.79	pg/ml	Alopecia
平明亮	3302244971	Male	70	Free testosterone	2.45	pg/ml	Prostate Malignant Tumor		顾晓	2401307488	Female	7	Free testosterone	0.7	pg/ml	Precocious puberty
孙泉海	3301829861	Male	76	Free testosterone	2.45	pg/ml	Prostate Malignant Tumor		冯晴萱	0001397265	Female	10	Free testosterone	0.84	pg/ml	Precocious puberty
徐国荣	3301953576	Male	76	Free testosterone	2.45	pg/ml	Prostate Malignant Tumor		王若砚	2400978043	Female	11	Free testosterone	0.91	pg/ml	Precocious puberty
庄伟南	3303292941	Male	75	Free testosterone	2.45	pg/ml	Prostate Malignant Tumor		刘婉悦	3302926219	Female	8	Free testosterone	0.91	pg/ml	Precocious puberty
杨泉荣	2400372299	Male	70	Free testosterone	2.45	pg/ml	Prostate Malignant Tumor		周子欣	3302528363	Female	6	Free testosterone	0.98	pg/ml	Precocious puberty
沈学宽	3303619071	Male	66	Free testosterone	2.45	pg/ml	Prostate Malignant Tumor		常若初	3302621199	Female	9	Free testosterone	0.98	pg/ml	Precocious puberty
邹月明	3303493634	Male	62	Free testosterone	2.45	pg/ml	Prostate Malignant Tumor		李茉妍	3301451119	Female	7	Free testosterone	0.98	pg/ml	Precocious puberty
石振平	3301482206	Male	68	Free testosterone	2.45	pg/ml	Prostate Malignant Tumor		朱羿鸰	2401623915	Female	8	Free testosterone	0.98	pg/ml	Precocious puberty
丁德生	3301861196	Male	86	Free testosterone	2.45	pg/ml	Prostate Malignant Tumor		曹映秋	3302123650	Female	7	Free testosterone	1.05	pg/ml	Precocious puberty
开长根	3301978490	Male	71	Free testosterone	2.52	pg/ml	Prostate Malignant Tumor		徐祎鸿	3303646184	Female	6	Free testosterone	1.05	pg/ml	Precocious puberty
王立恒	3302630310	Male	85	Free testosterone	2.52	pg/ml	Prostate Malignant Tumor		龚芊艺	3301902153	Female	9	Free testosterone	1.12	pg/ml	Precocious puberty
陈中才	3301606143	Male	67	Free testosterone	2.52	pg/ml	Prostate Malignant Tumor		顾晓	2401307488	Female	7	Free testosterone	1.19	pg/ml	Precocious puberty
史文斌	3302725654	Male	83	Free testosterone	2.52	pg/ml	Prostate Malignant Tumor		吴伊涵	3303382559	Female	8	Free testosterone	1.19	pg/ml	Precocious puberty
王永华	3301472999	Male	77	Free testosterone	2.52	pg/ml	Prostate Malignant Tumor		刘婉悦	3302926219	Female	8	Free testosterone	1.26	pg/ml	Precocious puberty
魏家宝	3303639097	Male	73	Free testosterone	2.52	pg/ml	Prostate Malignant Tumor		陈怡君	3302330463	Female	10	Free testosterone	1.4	pg/ml	Precocious puberty
陶明生	3302254106	Male	86	Free testosterone	2.52	pg/ml	Prostate Malignant Tumor		薛舒蔚	3303389730	Female	7	Free testosterone	1.47	pg/ml	Precocious puberty
周全清	3302351400	Male	78	Free testosterone	2.52	pg/ml	Prostate Malignant Tumor		钱雨晨	3302900129	Female	9	Free testosterone	1.54	pg/ml	Precocious puberty
陈金祥	3301298365	Male	85	Free testosterone	2.52	pg/ml	Prostate Malignant Tumor		魏欣妍	0001351752	Female	10	Free testosterone	1.54	pg/ml	Precocious puberty
侯福泉	3302346057	Male	78	Free testosterone	2.52	pg/ml	Prostate Malignant Tumor		丁玺淼	3302427668	Female	7	Free testosterone	1.54	pg/ml	Precocious puberty
邹林根	3303051757	Male	76	Free testosterone	2.52	pg/ml	Prostate Malignant Tumor		杨紫语	3302717050	Female	8	Free testosterone	1.54	pg/ml	Precocious puberty
胡培东	3303773594	Male	67	Free testosterone	2.52	pg/ml	Prostate Malignant Tumor		郭歆晨	3302820591	Female	9	Free testosterone	1.61	pg/ml	Precocious puberty
印小林	3302308703	Male	68	Free testosterone	2.52	pg/ml	Prostate Malignant Tumor		王沁宜	3303330547	Female	10	Free testosterone	1.68	pg/ml	Precocious puberty
陈治良	2401180350	Male	69	Free testosterone	2.52	pg/ml	Prostate Malignant Tumor		贾米	3303795503	Female	8	Free testosterone	1.68	pg/ml	Precocious puberty
过杏林	3302056419	Male	84	Free testosterone	2.52	pg/ml	Prostate Malignant Tumor		王艾泠	3303792712	Female	9	Free testosterone	1.89	pg/ml	Precocious puberty
费惠忠	3303809607	Male	74	Free testosterone	2.52	pg/ml	Prostate Malignant Tumor		李沛妍	3302759991	Female	8	Free testosterone	2.03	pg/ml	Precocious puberty
费惠忠	3303809607	Male	74	Free testosterone	2.52	pg/ml	Prostate Malignant Tumor		贾昕怡	3303428778	Female	9	Free testosterone	2.31	pg/ml	Precocious puberty
肖建明	3303012088	Male	64	Free testosterone	2.59	pg/ml	Prostate Malignant Tumor		毛安若	0001329351	Female	9	Free testosterone	2.59	pg/ml	Precocious puberty
周建益	3303788075	Male	69	Free testosterone	2.59	pg/ml	Prostate Malignant Tumor		高韵雯	3303262320	Female	10	Free testosterone	2.73	pg/ml	Precocious puberty
杨永达	3301307836	Male	79	Free testosterone	2.59	pg/ml	Prostate Malignant Tumor		庞祎涵	3303795237	Female	9	Free testosterone	2.8	pg/ml	Precocious puberty
王群	3302301083	Male	79	Free testosterone	2.59	pg/ml	Prostate Malignant Tumor		李梓彤	3303783093	Female	9	Free testosterone	3.01	pg/ml	Precocious puberty
杨永达	3301307836	Male	79	Free testosterone	2.59	pg/ml	Prostate Malignant Tumor		熊鸿燕	2401751103	Female	37	Free testosterone	1.61	pg/ml	Androgenic alopecia
诸敏益	3302327073	Male	77	Free testosterone	2.59	pg/ml	Prostate Malignant Tumor		陈青燕	3301837530	Female	38	Free testosterone	1.75	pg/ml	Androgenic alopecia
王泰森	3302895025	Male	76	Free testosterone	2.59	pg/ml	Prostate Malignant Tumor		朱晓燕	3302212218	Female	28	Free testosterone	2.66	pg/ml	Androgenic alopecia
华其庆	3303399367	Male	74	Free testosterone	2.59	pg/ml	Prostate Malignant Tumor		董佳瑜	3303823329	Female	35	Free testosterone	2.8	pg/ml	Androgenic alopecia
俞鹏年	2401822061	Male	77	Free testosterone	2.59	pg/ml	Prostate Malignant Tumor		赵雅轩	3303761690	Female	23	Free testosterone	3.15	pg/ml	Androgenic alopecia
华新春	2401718725	Male	70	Free testosterone	2.59	pg/ml	Prostate Malignant Tumor		常小雪	3302504633	Female	27	Free testosterone	4.06	pg/ml	Androgenic alopecia
尚道清	3303456290	Male	90	Free testosterone	2.59	pg/ml	Prostate Malignant Tumor		张隆艳	3303441802	Female	27	Free testosterone	4.06	pg/ml	Androgenic alopecia
费惠忠	3303809607	Male	74	Free testosterone	2.59	pg/ml	Prostate Malignant Tumor		邵田田	3302435948	Female	30	Free testosterone	5.53	pg/ml	Androgenic alopecia
李本度	3302271567	Male	76	Free testosterone	2.59	pg/ml	Prostate Malignant Tumor		阮向丽	3302964287	Female	49	Free testosterone	0.7	pg/ml	Abnormal uterine and vaginal bleeding
陶长泉	3301778219	Male	73	Free testosterone	2.66	pg/ml	Prostate Malignant Tumor		杨华	3302663868	Female	29	Free testosterone	0.84	pg/ml	Abnormal uterine and vaginal bleeding
俞祥君	2400055539	Male	81	Free testosterone	2.66	pg/ml	Prostate Malignant Tumor		沈红	2401185624	Female	49	Free testosterone	0.91	pg/ml	Abnormal uterine and vaginal bleeding
肖伯贤	3302160955	Male	74	Free testosterone	2.66	pg/ml	Prostate Malignant Tumor		魏鑫	2401378353	Female	46	Free testosterone	0.98	pg/ml	Abnormal uterine and vaginal bleeding
薛志良	3303075643	Male	78	Free testosterone	2.66	pg/ml	Prostate Malignant Tumor		李晓彤	3302311924	Female	44	Free testosterone	1.12	pg/ml	Abnormal uterine and vaginal bleeding
俞勇达	3302628467	Male	73	Free testosterone	2.66	pg/ml	Prostate Malignant Tumor		史佳乐	3302409910	Female	28	Free testosterone	1.47	pg/ml	Abnormal uterine and vaginal bleeding
俞祥君	2400055539	Male	81	Free testosterone	2.66	pg/ml	Prostate Malignant Tumor		许金丽	3301435708	Female	45	Free testosterone	1.89	pg/ml	Abnormal uterine and vaginal bleeding
陆丙奎	3302063773	Male	78	Free testosterone	2.66	pg/ml	Prostate Malignant Tumor		章玲琍	3302349606	Female	41	Free testosterone	1.89	pg/ml	Abnormal uterine and vaginal bleeding
陆丙奎	3302063773	Male	78	Free testosterone	2.66	pg/ml	Prostate Malignant Tumor		陈前前	3303756202	Female	26	Free testosterone	1.96	pg/ml	Abnormal uterine and vaginal bleeding
陆水荣	3303442608	Male	80	Free testosterone	2.66	pg/ml	Prostate Malignant Tumor		颜馨瑞	3303129095	Female	15	Free testosterone	1.96	pg/ml	Abnormal uterine and vaginal bleeding
肖伯贤	3302160955	Male	75	Free testosterone	2.66	pg/ml	Prostate Malignant Tumor		王芳	3302821975	Female	49	Free testosterone	1.96	pg/ml	Abnormal uterine and vaginal bleeding
孙国平	3303835246	Male	76	Free testosterone	2.66	pg/ml	Prostate Malignant Tumor		龚玲玲	3302449657	Female	40	Free testosterone	2.03	pg/ml	Abnormal uterine and vaginal bleeding
黄广友	2401126508	Male	75	Free testosterone	2.66	pg/ml	Prostate Malignant Tumor		孙小荣	3302511314	Female	42	Free testosterone	2.17	pg/ml	Abnormal uterine and vaginal bleeding
梁嘉德	2401495110	Male	71	Free testosterone	2.66	pg/ml	Prostate Malignant Tumor		张海燕	2400977936	Female	41	Free testosterone	2.17	pg/ml	Abnormal uterine and vaginal bleeding
周建益	3303788075	Male	70	Free testosterone	2.66	pg/ml	Prostate Malignant Tumor		何育霖	3303844534	Female	22	Free testosterone	2.17	pg/ml	Abnormal uterine and vaginal bleeding
平明亮	3302244971	Male	69	Free testosterone	2.66	pg/ml	Prostate Malignant Tumor		庄洁	3302461002	Female	47	Free testosterone	2.31	pg/ml	Abnormal uterine and vaginal bleeding
蒋建础	3302336817	Male	70	Free testosterone	2.66	pg/ml	Prostate Malignant Tumor		周庆英	3303748240	Female	44	Free testosterone	2.38	pg/ml	Abnormal uterine and vaginal bleeding
陈龙祥	3303412086	Male	72	Free testosterone	2.66	pg/ml	Prostate Malignant Tumor		袁丽彬	3301482899	Female	48	Free testosterone	2.52	pg/ml	Abnormal uterine and vaginal bleeding
黄国华	3303446466	Male	71	Free testosterone	2.66	pg/ml	Prostate Malignant Tumor		李荷花	3303013796	Female	42	Free testosterone	2.66	pg/ml	Abnormal uterine and vaginal bleeding
沈永兴	3303717420	Male	75	Free testosterone	2.66	pg/ml	Prostate Malignant Tumor		王晶呈	3303844128	Female	31	Free testosterone	2.73	pg/ml	Abnormal uterine and vaginal bleeding
张锡明	3303498598	Male	67	Free testosterone	2.66	pg/ml	Prostate Malignant Tumor		陈敏慧	2401425417	Female	49	Free testosterone	2.94	pg/ml	Abnormal uterine and vaginal bleeding
邵中高	3303802795	Male	71	Free testosterone	2.66	pg/ml	Prostate Malignant Tumor		王丽娟	0001380308	Female	50	Free testosterone	2.94	pg/ml	Abnormal uterine and vaginal bleeding
张小明	3303778604	Male	77	Free testosterone	2.66	pg/ml	Prostate Malignant Tumor		任雪颖	3302528810	Female	30	Free testosterone	3.01	pg/ml	Abnormal uterine and vaginal bleeding
徐瑞生	3302768307	Male	87	Free testosterone	2.66	pg/ml	Prostate Malignant Tumor		张海燕	2400977936	Female	41	Free testosterone	3.01	pg/ml	Abnormal uterine bleeding
周林森	2400269741	Male	75	Free testosterone	2.66	pg/ml	Prostate Malignant Tumor		张体娣	3302889279	Female	38	Free testosterone	3.01	pg/ml	Abnormal uterine bleeding
李志新	3303489264	Male	68	Free testosterone	2.66	pg/ml	Prostate Malignant Tumor		曹志燕	3300419990	Female	46	Free testosterone	3.08	pg/ml	Abnormal uterine bleeding
滕道根	3303522514	Male	73	Free testosterone	2.73	pg/ml	Prostate Malignant Tumor		叶中美	3303856725	Female	44	Free testosterone	3.36	pg/ml	Abnormal uterine bleeding
杨永达	3301307836	Male	79	Free testosterone	2.73	pg/ml	Prostate Malignant Tumor		刘琰	3302360988	Female	49	Free testosterone	3.5	pg/ml	Abnormal uterine bleeding
陈子兴	3302336340	Male	77	Free testosterone	2.73	pg/ml	Prostate Malignant Tumor		李苏茜	3303120428	Female	21	Free testosterone	3.5	pg/ml	Abnormal uterine bleeding
秦汉良	3301338609	Male	72	Free testosterone	2.73	pg/ml	Prostate Malignant Tumor		浦巧珍	0001327882	Female	61	Free testosterone	3.71	pg/ml	Abnormal uterine bleeding
许庆儿	3303723580	Male	72	Free testosterone	2.73	pg/ml	Prostate Malignant Tumor		吴馨	3302696494	Female	36	Free testosterone	3.92	pg/ml	Abnormal uterine bleeding
潘文龙	0001355863	Male	72	Free testosterone	2.73	pg/ml	Prostate Malignant Tumor		张炫珺	3303757420	Female	19	Free testosterone	3.99	pg/ml	Abnormal uterine bleeding
蒋寿源	3303484241	Male	85	Free testosterone	2.73	pg/ml	Prostate Malignant Tumor		倪亚兰	0001383783	Female	34	Free testosterone	4.06	pg/ml	Abnormal uterine bleeding
何如清	3303798603	Male	71	Free testosterone	2.73	pg/ml	Prostate Malignant Tumor		徐晓霞	3302665629	Female	36	Free testosterone	4.13	pg/ml	Abnormal uterine bleeding
姚士良	3301771571	Male	76	Free testosterone	2.73	pg/ml	Prostate Malignant Tumor		郭玫	3302595508	Female	33	Free testosterone	4.2	pg/ml	Abnormal uterine bleeding
林鹰	3302924561	Male	59	Free testosterone	2.73	pg/ml	Prostate Malignant Tumor		司敏杰	3302247961	Female	35	Free testosterone	4.34	pg/ml	Abnormal uterine bleeding
周菊林	2401609357	Male	78	Free testosterone	2.73	pg/ml	Prostate Malignant Tumor		刘言侠	3303447857	Female	37	Free testosterone	4.34	pg/ml	Abnormal uterine bleeding
石振平	3301482206	Male	68	Free testosterone	2.73	pg/ml	Prostate Malignant Tumor		赵雅萱	3303754935	Female	20	Free testosterone	4.55	pg/ml	Abnormal uterine bleeding
张进德	3302343767	Male	78	Free testosterone	2.73	pg/ml	Prostate Malignant Tumor		汤郦	3301312527	Female	40	Free testosterone	4.97	pg/ml	Abnormal uterine bleeding
周全清	3302351400	Male	78	Free testosterone	2.73	pg/ml	Prostate Malignant Tumor		李敏	2401833332	Female	39	Free testosterone	4.97	pg/ml	Abnormal uterine bleeding
李新炎	2300401214	Male	74	Free testosterone	2.8	pg/ml	Prostate Malignant Tumor		吴春燕	3303792393	Female	37	Free testosterone	5.95	pg/ml	Abnormal uterine bleeding
陈中才	3301606143	Male	67	Free testosterone	2.8	pg/ml	Prostate Malignant Tumor		吴瑾	3303891648	Female	23	Free testosterone	5.95	pg/ml	Abnormal uterine bleeding
周建益	3303788075	Male	69	Free testosterone	2.8	pg/ml	Prostate Malignant Tumor		高月	3301732638	Female	33	Free testosterone	7.14	pg/ml	Abnormal uterine bleeding
王炳南	3302467959	Male	74	Free testosterone	2.8	pg/ml	Prostate Malignant Tumor		王怡静	3302428649	Female	45	Free testosterone	0.7	pg/ml	Abnormal uterine bleeding
肖可南	3302500991	Male	70	Free testosterone	2.8	pg/ml	Prostate Malignant Tumor		马兰平	0001349044	Female	56	Free testosterone	0.77	pg/ml	Abnormal uterine bleeding
俞鹏年	2401822061	Male	77	Free testosterone	2.8	pg/ml	Prostate Malignant Tumor		朱惠华	0001367648	Female	50	Free testosterone	0.77	pg/ml	Abnormal uterine bleeding
袁萌	3301429745	Male	66	Free testosterone	2.8	pg/ml	Prostate Malignant Tumor		刘晓艳	0001366098	Female	42	Free testosterone	0.91	pg/ml	Abnormal uterine bleeding
季阿焕	3303582700	Male	80	Free testosterone	2.8	pg/ml	Prostate Malignant Tumor		翟东梅	3302375706	Female	50	Free testosterone	0.91	pg/ml	Abnormal uterine bleeding
吴仕忠	3303773741	Male	69	Free testosterone	2.8	pg/ml	Prostate Malignant Tumor		华枫	0001340883	Female	75	Free testosterone	0.98	pg/ml	Abnormal uterine bleeding
陶长泉	3301778219	Male	73	Free testosterone	2.8	pg/ml	Prostate Malignant Tumor		万红梅	0001388876	Female	48	Free testosterone	1.05	pg/ml	Abnormal uterine bleeding
吴其兴	3303768988	Male	73	Free testosterone	2.8	pg/ml	Prostate Malignant Tumor		黄占芳	0001397632	Female	52	Free testosterone	1.12	pg/ml	Abnormal uterine bleeding
赵为民	0001394919	Male	66	Free testosterone	2.8	pg/ml	Prostate Malignant Tumor		马艳艳	3302785386	Female	41	Free testosterone	1.19	pg/ml	Abnormal uterine bleeding
林鹰	3302924561	Male	59	Free testosterone	2.8	pg/ml	Prostate Malignant Tumor		朱家莉	2401405595	Female	31	Free testosterone	1.19	pg/ml	Abnormal uterine bleeding
唐菊生	3303480359	Male	73	Free testosterone	2.8	pg/ml	Prostate Malignant Tumor		王兰兰	3303741621	Female	32	Free testosterone	1.19	pg/ml	Abnormal uterine bleeding
肖建明	3303012088	Male	64	Free testosterone	2.87	pg/ml	Prostate Malignant Tumor		董宇芳	3301761906	Female	54	Free testosterone	1.19	pg/ml	Abnormal uterine bleeding
翁国良	3302519314	Male	68	Free testosterone	2.87	pg/ml	Prostate Malignant Tumor		陈振苏	3303403955	Female	46	Free testosterone	1.26	pg/ml	Abnormal uterine bleeding
俞祥君	2400055539	Male	81	Free testosterone	2.87	pg/ml	Prostate Malignant Tumor		肖玉杰	3303877099	Female	40	Free testosterone	1.26	pg/ml	Abnormal uterine bleeding
张健平	3303478109	Male	61	Free testosterone	2.87	pg/ml	Prostate Malignant Tumor		王建青	0001337280	Female	67	Free testosterone	1.33	pg/ml	Abnormal uterine bleeding
朱济荣	3303576328	Male	73	Free testosterone	2.87	pg/ml	Prostate Malignant Tumor		张旭	0001362523	Female	37	Free testosterone	1.33	pg/ml	Abnormal uterine bleeding
方铭清	3303120960	Male	74	Free testosterone	2.87	pg/ml	Prostate Malignant Tumor		蔡华琼	3302299959	Female	54	Free testosterone	1.4	pg/ml	Abnormal uterine bleeding
陈福兴	3302452244	Male	74	Free testosterone	2.87	pg/ml	Prostate Malignant Tumor		孙丹丹	3303756509	Female	38	Free testosterone	1.4	pg/ml	Abnormal uterine bleeding
朱顺兴	3303755216	Male	70	Free testosterone	2.87	pg/ml	Prostate Malignant Tumor		袁春艳	0001344958	Female	46	Free testosterone	1.4	pg/ml	Abnormal uterine bleeding
袁萌	3301429745	Male	66	Free testosterone	2.87	pg/ml	Prostate Malignant Tumor		王卫	0001338738	Female	40	Free testosterone	1.47	pg/ml	Abnormal uterine bleeding
黄国新	3302451870	Male	70	Free testosterone	2.87	pg/ml	Prostate Malignant Tumor		李英	0001364177	Female	42	Free testosterone	1.47	pg/ml	Abnormal uterine bleeding
尤钰良	2300252770	Male	75	Free testosterone	2.87	pg/ml	Prostate Malignant Tumor		秦华	0001375756	Female	48	Free testosterone	1.47	pg/ml	Abnormal uterine bleeding
陈福兴	3302452244	Male	74	Free testosterone	2.87	pg/ml	Prostate Malignant Tumor		陈晓庆	3301888988	Female	42	Free testosterone	1.54	pg/ml	Abnormal uterine bleeding
吴瑞其	3302527680	Male	69	Free testosterone	2.87	pg/ml	Prostate Malignant Tumor		张芸帆	0001358162	Female	30	Free testosterone	1.54	pg/ml	Abnormal uterine bleeding
马中西	3301366008	Male	73	Free testosterone	2.94	pg/ml	Prostate Malignant Tumor		刘盈萍	3303833929	Female	29	Free testosterone	1.54	pg/ml	Abnormal uterine bleeding
张安龙	3302804628	Male	70	Free testosterone	2.94	pg/ml	Prostate Malignant Tumor		孙月芳	3302922955	Female	43	Free testosterone	1.54	pg/ml	Abnormal uterine bleeding
陈兴泉	3303743803	Male	82	Free testosterone	2.94	pg/ml	Prostate Malignant Tumor		张锐	0001362671	Female	51	Free testosterone	1.61	pg/ml	Abnormal uterine bleeding
李继珊	3301539515	Male	94	Free testosterone	2.94	pg/ml	Prostate Malignant Tumor		史凌红	2401865319	Female	49	Free testosterone	1.68	pg/ml	Abnormal uterine bleeding
陈哲文	2401145828	Male	73	Free testosterone	2.94	pg/ml	Prostate Malignant Tumor		张艳	2401293042	Female	50	Free testosterone	1.68	pg/ml	Abnormal uterine bleeding
任海根	3302533623	Male	83	Free testosterone	2.94	pg/ml	Prostate Malignant Tumor		张燕丽	3303753799	Female	27	Free testosterone	1.68	pg/ml	Abnormal uterine bleeding
李锡坤	3302704852	Male	71	Free testosterone	2.94	pg/ml	Prostate Malignant Tumor		姚琛	0001382992	Female	51	Free testosterone	1.68	pg/ml	Abnormal uterine bleeding
徐立明	3303503116	Male	64	Free testosterone	2.94	pg/ml	Prostate Malignant Tumor		张雅文	3302454503	Female	34	Free testosterone	1.75	pg/ml	Abnormal uterine bleeding
肖伯贤	3302160955	Male	74	Free testosterone	3.01	pg/ml	Prostate Malignant Tumor		杨勤芬	0001344526	Female	51	Free testosterone	1.75	pg/ml	Abnormal uterine bleeding
赵为民	3303767944	Male	66	Free testosterone	3.01	pg/ml	Prostate Malignant Tumor		钱志云	3303814193	Female	25	Free testosterone	1.75	pg/ml	Abnormal uterine bleeding
顾靖彦	3302210802	Male	86	Free testosterone	3.01	pg/ml	Prostate Malignant Tumor		朱桂明	3302440645	Female	52	Free testosterone	1.75	pg/ml	Abnormal uterine bleeding
刘江	3303741754	Male	61	Free testosterone	3.01	pg/ml	Prostate Malignant Tumor		葛丽	3302644688	Female	35	Free testosterone	1.75	pg/ml	Abnormal uterine bleeding
朱国钧	2401539109	Male	68	Free testosterone	3.01	pg/ml	Prostate Malignant Tumor		陈慕君	0001374518	Female	46	Free testosterone	1.75	pg/ml	Abnormal uterine bleeding
吴荣兴	3303544091	Male	85	Free testosterone	3.01	pg/ml	Prostate Malignant Tumor		邹昌红	3302470226	Female	34	Free testosterone	1.82	pg/ml	Abnormal uterine bleeding
陆涵成	3303766975	Male	69	Free testosterone	3.01	pg/ml	Prostate Malignant Tumor		钟佳琪	3301572775	Female	32	Free testosterone	1.89	pg/ml	Abnormal uterine bleeding
浦惠民	3303272193	Male	71	Free testosterone	3.01	pg/ml	Prostate Malignant Tumor		李艳霞	3301302461	Female	35	Free testosterone	1.96	pg/ml	Abnormal uterine bleeding
吴仕忠	3303773741	Male	69	Free testosterone	3.01	pg/ml	Prostate Malignant Tumor		万军	3301571192	Female	54	Free testosterone	2.03	pg/ml	Abnormal uterine bleeding
印小林	3302308703	Male	68	Free testosterone	3.01	pg/ml	Prostate Malignant Tumor		俞方	2401189610	Female	36	Free testosterone	2.03	pg/ml	Abnormal uterine bleeding
张宝发	2401404816	Male	73	Free testosterone	3.01	pg/ml	Prostate Malignant Tumor		胡雅茹	0001349224	Female	26	Free testosterone	2.03	pg/ml	Abnormal uterine bleeding
张宝发	2401404816	Male	74	Free testosterone	3.01	pg/ml	Prostate Malignant Tumor		宁芹	3302465574	Female	32	Free testosterone	2.03	pg/ml	Abnormal uterine bleeding
马中西	3301366008	Male	74	Free testosterone	3.08	pg/ml	Prostate Malignant Tumor		吴祎祎	3303630662	Female	30	Free testosterone	2.1	pg/ml	Abnormal uterine bleeding
王永华	3301472999	Male	77	Free testosterone	3.08	pg/ml	Prostate Malignant Tumor		章凤碧	0001382563	Female	44	Free testosterone	2.1	pg/ml	Abnormal uterine bleeding
许季芳	3303735467	Male	73	Free testosterone	3.08	pg/ml	Prostate Malignant Tumor		秦福芹	0001347154	Female	43	Free testosterone	2.1	pg/ml	Abnormal uterine bleeding
周根水	3302943817	Male	84	Free testosterone	3.08	pg/ml	Prostate Malignant Tumor		崔纪兰	3302827180	Female	45	Free testosterone	2.1	pg/ml	Abnormal uterine bleeding
蒋寿源	3303484241	Male	85	Free testosterone	3.08	pg/ml	Prostate Malignant Tumor		陈敏	3303788027	Female	21	Free testosterone	2.17	pg/ml	Abnormal uterine bleeding
刘锡其	2401022680	Male	80	Free testosterone	3.08	pg/ml	Prostate Malignant Tumor		孟宪梅	0001370364	Female	48	Free testosterone	2.17	pg/ml	Abnormal uterine bleeding
戴锡华	3303458653	Male	69	Free testosterone	3.08	pg/ml	Prostate Malignant Tumor		朱瑾	0001376256	Female	53	Free testosterone	2.17	pg/ml	Abnormal uterine bleeding
顾成阳	3303334982	Male	81	Free testosterone	3.08	pg/ml	Prostate Malignant Tumor		栾漫	0001390074	Female	42	Free testosterone	2.17	pg/ml	Abnormal uterine bleeding
李战平	3302580395	Male	71	Free testosterone	3.15	pg/ml	Prostate Malignant Tumor		范兰芳	0001394638	Female	54	Free testosterone	2.17	pg/ml	Abnormal uterine bleeding
周全清	3302351400	Male	78	Free testosterone	3.15	pg/ml	Prostate Malignant Tumor		苏仪云	3302320417	Female	34	Free testosterone	2.24	pg/ml	Abnormal uterine bleeding
沈学宽	3303619071	Male	66	Free testosterone	3.15	pg/ml	Prostate Malignant Tumor		孙燕娜	3303775119	Female	41	Free testosterone	2.24	pg/ml	Abnormal uterine bleeding
张小明	3303778604	Male	77	Free testosterone	3.15	pg/ml	Prostate Malignant Tumor		郭景燕	3302572287	Female	51	Free testosterone	2.24	pg/ml	Abnormal uterine bleeding
张锡明	3303498598	Male	67	Free testosterone	3.15	pg/ml	Prostate Malignant Tumor		陈军花	3302538030	Female	38	Free testosterone	2.31	pg/ml	Abnormal uterine bleeding
陈仁祖	3301300479	Male	80	Free testosterone	3.15	pg/ml	Prostate Malignant Tumor		刘风翠	0001352851	Female	43	Free testosterone	2.31	pg/ml	Abnormal uterine bleeding
石振平	3301482206	Male	68	Free testosterone	3.15	pg/ml	Prostate Malignant Tumor		王洁	0001377087	Female	50	Free testosterone	2.31	pg/ml	Abnormal uterine bleeding
狄济乐	3302328698	Male	68	Free testosterone	3.15	pg/ml	Prostate Malignant Tumor		顾芯爱	3303104046	Female	22	Free testosterone	2.31	pg/ml	Abnormal uterine bleeding
蒋文奎	2401104684	Male	69	Free testosterone	3.15	pg/ml	Prostate Malignant Tumor		徐沁祎	3303691277	Female	25	Free testosterone	2.38	pg/ml	Abnormal uterine bleeding
顾成阳	3303334982	Male	81	Free testosterone	3.15	pg/ml	Prostate Malignant Tumor		周小红	0001340542	Female	41	Free testosterone	2.45	pg/ml	Abnormal uterine bleeding
张健平	3303478109	Male	61	Free testosterone	3.22	pg/ml	Prostate Malignant Tumor		唐韵	2401199469	Female	25	Free testosterone	2.45	pg/ml	Abnormal uterine bleeding
吴树勋	3303727880	Male	81	Free testosterone	3.22	pg/ml	Prostate Malignant Tumor		戴婵媛	3302228244	Female	35	Free testosterone	2.45	pg/ml	Abnormal uterine bleeding
史晓东	3302347195	Male	72	Free testosterone	3.22	pg/ml	Prostate Malignant Tumor		徐淑桦	3303636491	Female	23	Free testosterone	2.59	pg/ml	Abnormal uterine bleeding
马中西	3301366008	Male	74	Free testosterone	3.22	pg/ml	Prostate Malignant Tumor		徐丽亚	0001349235	Female	44	Free testosterone	2.59	pg/ml	Abnormal uterine bleeding
戈介平	2401425425	Male	74	Free testosterone	3.22	pg/ml	Prostate Malignant Tumor		顾庆云	3303364115	Female	34	Free testosterone	2.73	pg/ml	Abnormal uterine bleeding
陈龙祥	3303412086	Male	72	Free testosterone	3.22	pg/ml	Prostate Malignant Tumor		轩辕卓豫	3303613439	Female	19	Free testosterone	2.73	pg/ml	Abnormal uterine bleeding
沈建明	3302355751	Male	61	Free testosterone	3.22	pg/ml	Prostate Malignant Tumor		华末英	0001363173	Female	68	Free testosterone	2.8	pg/ml	Abnormal uterine bleeding
沈学宽	3303619071	Male	66	Free testosterone	3.22	pg/ml	Prostate Malignant Tumor		吴梦娜	3303758155	Female	33	Free testosterone	2.87	pg/ml	Abnormal uterine bleeding
程才发	3303510117	Male	75	Free testosterone	3.22	pg/ml	Prostate Malignant Tumor		陈琳佳	3301446478	Female	35	Free testosterone	2.87	pg/ml	Abnormal uterine bleeding
蒋建清	3302301042	Male	69	Free testosterone	3.22	pg/ml	Prostate Malignant Tumor		邵晓蓉	3302716302	Female	35	Free testosterone	2.94	pg/ml	Abnormal uterine bleeding
李志新	3303489264	Male	68	Free testosterone	3.22	pg/ml	Prostate Malignant Tumor		吴一苇	3302351002	Female	28	Free testosterone	2.94	pg/ml	Abnormal uterine bleeding
张炳荣	3302326083	Male	69	Free testosterone	3.29	pg/ml	Prostate Malignant Tumor		徐园园	3303653431	Female	35	Free testosterone	2.94	pg/ml	Abnormal uterine bleeding
翁国良	3302519314	Male	69	Free testosterone	3.29	pg/ml	Prostate Malignant Tumor		蒋玥	3303531824	Female	28	Free testosterone	2.94	pg/ml	Abnormal uterine bleeding
陈祖裕	3301454331	Male	75	Free testosterone	3.29	pg/ml	Prostate Malignant Tumor		王耀兰	3303160117	Female	25	Free testosterone	2.94	pg/ml	Abnormal uterine bleeding
马中西	3301366008	Male	74	Free testosterone	3.29	pg/ml	Prostate Malignant Tumor		谢婉凝	3303646986	Female	14	Free testosterone	2.94	pg/ml	Abnormal uterine bleeding
张盘伟	3303748889	Male	66	Free testosterone	3.29	pg/ml	Prostate Malignant Tumor		周馨瑶	3303882690	Female	19	Free testosterone	2.94	pg/ml	Abnormal uterine bleeding
高伟心	3303758881	Male	61	Free testosterone	3.29	pg/ml	Prostate Malignant Tumor		尤夏虹	0001395183	Female	50	Free testosterone	2.94	pg/ml	Abnormal uterine bleeding
王兴秋	3302302117	Male	87	Free testosterone	3.29	pg/ml	Prostate Malignant Tumor		闵雪蓉	3302240904	Female	28	Free testosterone	3.01	pg/ml	Abnormal uterine bleeding
邹月明	3303493634	Male	62	Free testosterone	3.29	pg/ml	Prostate Malignant Tumor		陈立秀	3302415429	Female	29	Free testosterone	3.08	pg/ml	Abnormal uterine bleeding
张盘伟	3303748889	Male	66	Free testosterone	3.36	pg/ml	Prostate Malignant Tumor		文连	3302287926	Female	35	Free testosterone	3.08	pg/ml	Abnormal uterine bleeding
李新炎	2300401214	Male	74	Free testosterone	3.36	pg/ml	Prostate Malignant Tumor		管晨	0001361763	Female	35	Free testosterone	3.08	pg/ml	Abnormal uterine bleeding
吕国镖	3303767891	Male	66	Free testosterone	3.36	pg/ml	Prostate Malignant Tumor		杨静	3302448112	Female	38	Free testosterone	3.29	pg/ml	Abnormal uterine bleeding
林鹰	3302924561	Male	59	Free testosterone	3.36	pg/ml	Prostate Malignant Tumor		李玲	3303410607	Female	38	Free testosterone	3.29	pg/ml	Abnormal uterine bleeding
陈福兴	3302452244	Male	74	Free testosterone	3.36	pg/ml	Prostate Malignant Tumor		王娟	2301566178	Female	42	Free testosterone	3.43	pg/ml	Abnormal uterine bleeding
程景才	0001365861	Male	73	Free testosterone	3.36	pg/ml	Prostate Malignant Tumor		陈君芳	2401646041	Female	51	Free testosterone	3.43	pg/ml	Abnormal uterine bleeding
刘明山	3301295066	Male	69	Free testosterone	3.36	pg/ml	Prostate Malignant Tumor		贺佳媚	3303742602	Female	31	Free testosterone	3.43	pg/ml	Abnormal uterine bleeding
蒋建清	3302301042	Male	70	Free testosterone	3.36	pg/ml	Prostate Malignant Tumor		伏琳玥	3302312108	Female	28	Free testosterone	3.5	pg/ml	Abnormal uterine bleeding
邵仲德	3302354286	Male	67	Free testosterone	3.43	pg/ml	Prostate Malignant Tumor		王逸丽	3303799891	Female	36	Free testosterone	3.64	pg/ml	Abnormal uterine bleeding
翁国良	3302519314	Male	68	Free testosterone	3.43	pg/ml	Prostate Malignant Tumor		陈薇	3303788349	Female	26	Free testosterone	3.78	pg/ml	Abnormal uterine bleeding
韦法祥	0001337263	Male	72	Free testosterone	3.43	pg/ml	Prostate Malignant Tumor		李寒宁	3302406222	Female	40	Free testosterone	3.78	pg/ml	Abnormal uterine bleeding
何建方	3302890289	Male	64	Free testosterone	3.43	pg/ml	Prostate Malignant Tumor		田乐娟	0001326564	Female	48	Free testosterone	3.99	pg/ml	Abnormal uterine bleeding
高伟心	3303758881	Male	61	Free testosterone	3.43	pg/ml	Prostate Malignant Tumor		温丽娜	3302312529	Female	32	Free testosterone	4.06	pg/ml	Abnormal uterine bleeding
王圻威	3302431541	Male	61	Free testosterone	3.43	pg/ml	Prostate Malignant Tumor		丁舒	2400054235	Female	43	Free testosterone	4.13	pg/ml	Abnormal uterine bleeding
蒋建清	3302301042	Male	70	Free testosterone	3.43	pg/ml	Prostate Malignant Tumor		邵佳玮	3302681854	Female	22	Free testosterone	4.2	pg/ml	Abnormal uterine bleeding
蒋文奎	2401104684	Male	69	Free testosterone	3.43	pg/ml	Prostate Malignant Tumor		华洁	3303429280	Female	28	Free testosterone	4.27	pg/ml	Abnormal uterine bleeding
纪德昌	3302294575	Male	81	Free testosterone	3.5	pg/ml	Prostate Malignant Tumor		林雪	3303745798	Female	38	Free testosterone	4.34	pg/ml	Abnormal uterine bleeding
刘锦章	0001366535	Male	87	Free testosterone	3.5	pg/ml	Prostate Malignant Tumor		罗成玥	3302235188	Female	31	Free testosterone	4.41	pg/ml	Abnormal uterine bleeding
纪德昌	3302294575	Male	82	Free testosterone	3.5	pg/ml	Prostate Malignant Tumor		成彩彩	3302312854	Female	34	Free testosterone	4.55	pg/ml	Abnormal uterine bleeding
谢新伟	3303785920	Male	72	Free testosterone	3.57	pg/ml	Prostate Malignant Tumor		陈黎霞	0001327957	Female	47	Free testosterone	4.62	pg/ml	Abnormal uterine bleeding
纪德昌	3302294575	Male	81	Free testosterone	3.57	pg/ml	Prostate Malignant Tumor		邵月青	3303298597	Female	37	Free testosterone	4.76	pg/ml	Abnormal uterine bleeding
尤钰良	2300252770	Male	74	Free testosterone	3.57	pg/ml	Prostate Malignant Tumor		张婧	3303407799	Female	33	Free testosterone	4.76	pg/ml	Abnormal uterine bleeding
傅洪君	3303661681	Male	67	Free testosterone	3.57	pg/ml	Prostate Malignant Tumor		陈灿灿	3302266321	Female	27	Free testosterone	4.9	pg/ml	Abnormal uterine bleeding
吴荣兴	3303544091	Male	84	Free testosterone	3.64	pg/ml	Prostate Malignant Tumor		孔肖慧	3302528703	Female	45	Free testosterone	4.9	pg/ml	Abnormal uterine bleeding
范祖兴	3301731468	Male	85	Free testosterone	3.64	pg/ml	Prostate Malignant Tumor		董枫洁	3303030576	Female	37	Free testosterone	4.97	pg/ml	Abnormal uterine bleeding
杨钟瑜	3302325750	Male	77	Free testosterone	3.64	pg/ml	Prostate Malignant Tumor		王洪丽	3303879030	Female	22	Free testosterone	5.04	pg/ml	Abnormal uterine bleeding
陆涵成	3303766975	Male	69	Free testosterone	3.64	pg/ml	Prostate Malignant Tumor		张玉燕	3302294048	Female	32	Free testosterone	5.11	pg/ml	Abnormal uterine bleeding
潘桑军	3303878271	Male	64	Free testosterone	3.64	pg/ml	Prostate Malignant Tumor		程智慧	3302411868	Female	27	Free testosterone	5.25	pg/ml	Abnormal uterine bleeding
徐永森	2400239533	Male	84	Free testosterone	3.64	pg/ml	Prostate Malignant Tumor		周黎波	3303765262	Female	22	Free testosterone	5.6	pg/ml	Abnormal uterine bleeding
徐永森	2400239533	Male	84	Free testosterone	3.64	pg/ml	Prostate Malignant Tumor		赵明星	3303435672	Female	28	Free testosterone	5.67	pg/ml	Abnormal uterine bleeding
吴凤根	3303452918	Male	63	Free testosterone	3.64	pg/ml	Prostate Malignant Tumor		虞梦洁	2401642305	Female	26	Free testosterone	5.88	pg/ml	Abnormal uterine bleeding
吴树勋	3303727880	Male	81	Free testosterone	3.71	pg/ml	Prostate Malignant Tumor		代亦萱	3302201505	Female	33	Free testosterone	6.02	pg/ml	Abnormal uterine bleeding
谢新伟	3303785920	Male	73	Free testosterone	3.71	pg/ml	Prostate Malignant Tumor		周伟伟	3302888911	Female	18	Free testosterone	6.72	pg/ml	Abnormal uterine bleeding
沈建明	3302355751	Male	61	Free testosterone	3.78	pg/ml	Prostate Malignant Tumor		张钰	0001390078	Female	39	Free testosterone	7.35	pg/ml	Abnormal uterine bleeding
陆涵成	3303766975	Male	69	Free testosterone	3.78	pg/ml	Prostate Malignant Tumor		吴勇利	3302703571	Female	43	Free testosterone	0.91	pg/ml	Vaginitis
陈钢	3302313432	Male	65	Free testosterone	3.78	pg/ml	Prostate Malignant Tumor		佘海芹	3303594900	Female	36	Free testosterone	1.12	pg/ml	Vaginitis
沈泾渭	2401366500	Male	77	Free testosterone	3.85	pg/ml	Prostate Malignant Tumor		卢爱凤	3302344193	Female	47	Free testosterone	1.68	pg/ml	Vaginitis
范祖兴	3301731468	Male	85	Free testosterone	3.85	pg/ml	Prostate Malignant Tumor		冯琳琳	3301427820	Female	31	Free testosterone	1.75	pg/ml	Vaginitis
翁国良	3302519314	Male	69	Free testosterone	3.85	pg/ml	Prostate Malignant Tumor		施浩琴	3302511197	Female	38	Free testosterone	1.89	pg/ml	Vaginitis
许平源	3301546578	Male	67	Free testosterone	3.85	pg/ml	Prostate Malignant Tumor		侯淑文	3302511298	Female	56	Free testosterone	1.96	pg/ml	Vaginitis
李本度	3302271567	Male	75	Free testosterone	3.85	pg/ml	Prostate Malignant Tumor		朱杰艺	3302776195	Female	34	Free testosterone	2.03	pg/ml	Vaginitis
刘江	3303741754	Male	61	Free testosterone	3.92	pg/ml	Prostate Malignant Tumor		卢玲霞	3303463358	Female	32	Free testosterone	2.03	pg/ml	Vaginitis
王海明	0001371422	Male	65	Free testosterone	3.92	pg/ml	Prostate Malignant Tumor		沈萍	3303442173	Female	56	Free testosterone	2.1	pg/ml	Vaginitis
顾成阳	3303334982	Male	81	Free testosterone	3.92	pg/ml	Prostate Malignant Tumor		刘李燕	3303795843	Female	39	Free testosterone	2.24	pg/ml	Vaginitis
言伟	3301357330	Male	55	Free testosterone	3.99	pg/ml	Prostate Malignant Tumor		陈莉	3301744380	Female	42	Free testosterone	2.31	pg/ml	Vaginitis
吴仕忠	3303773741	Male	69	Free testosterone	3.99	pg/ml	Prostate Malignant Tumor		刘晓颖	3303755168	Female	34	Free testosterone	2.38	pg/ml	Vaginitis
王圻威	3302431541	Male	61	Free testosterone	3.99	pg/ml	Prostate Malignant Tumor		王蕴	3302378712	Female	32	Free testosterone	2.59	pg/ml	Vaginitis
朱锡昌	3302341807	Male	78	Free testosterone	3.99	pg/ml	Prostate Malignant Tumor		范玲华	3303573915	Female	37	Free testosterone	2.66	pg/ml	Vaginitis
尤钰良	2300252770	Male	74	Free testosterone	4.13	pg/ml	Prostate Malignant Tumor		苏海艳	3302500172	Female	46	Free testosterone	3.01	pg/ml	Vaginitis
薛兴昌	2401880765	Male	81	Free testosterone	4.13	pg/ml	Prostate Malignant Tumor		李香	3303802046	Female	29	Free testosterone	3.15	pg/ml	Vaginitis
王兴秋	3302302117	Male	86	Free testosterone	4.2	pg/ml	Prostate Malignant Tumor		张正玉	3302642828	Female	40	Free testosterone	3.22	pg/ml	Vaginitis
洪杰	3302295128	Male	90	Free testosterone	4.27	pg/ml	Prostate Malignant Tumor		蒋佳言	3303350401	Female	25	Free testosterone	3.22	pg/ml	Vaginitis
华其庆	3303399367	Male	75	Free testosterone	4.27	pg/ml	Prostate Malignant Tumor		杨红艳	3303771580	Female	27	Free testosterone	3.29	pg/ml	Vaginitis
王兴秋	3302302117	Male	86	Free testosterone	4.27	pg/ml	Prostate Malignant Tumor		任琦芸	3303471337	Female	29	Free testosterone	3.36	pg/ml	Vaginitis
吴树勋	3303727880	Male	81	Free testosterone	4.34	pg/ml	Prostate Malignant Tumor		何芷仪	3303611163	Female	23	Free testosterone	3.43	pg/ml	Vaginitis
顾锡华	3303382369	Male	67	Free testosterone	4.41	pg/ml	Prostate Malignant Tumor		骆红	3302931444	Female	31	Free testosterone	3.64	pg/ml	Vaginitis
傅洪君	3303661681	Male	66	Free testosterone	4.41	pg/ml	Prostate Malignant Tumor		杨品品	3303625872	Female	32	Free testosterone	3.92	pg/ml	Vaginitis
言伟	3301357330	Male	54	Free testosterone	4.41	pg/ml	Prostate Malignant Tumor		糜霞	3303085222	Female	39	Free testosterone	3.99	pg/ml	Vaginitis
蒋俊生	2401378201	Male	61	Free testosterone	4.41	pg/ml	Prostate Malignant Tumor		桑雅静	3303846753	Female	27	Free testosterone	3.99	pg/ml	Vaginitis
王秀峰	3303704456	Male	73	Free testosterone	4.48	pg/ml	Prostate Malignant Tumor		濮秀仿	3301509515	Female	30	Free testosterone	4.13	pg/ml	Vaginitis
傅洪君	3303661681	Male	66	Free testosterone	4.48	pg/ml	Prostate Malignant Tumor		刘思宜	3303779112	Female	26	Free testosterone	4.34	pg/ml	Vaginitis
郑维高	3302920895	Male	75	Free testosterone	4.55	pg/ml	Prostate Malignant Tumor		秦雪雁	2401434673	Female	26	Free testosterone	4.41	pg/ml	Vaginitis
顾成阳	3303334982	Male	81	Free testosterone	4.55	pg/ml	Prostate Malignant Tumor		朱琳	3303369124	Female	29	Free testosterone	4.55	pg/ml	Vaginitis
陈国明	3303095537	Male	68	Free testosterone	4.69	pg/ml	Prostate Malignant Tumor		刘莉	3302900690	Female	29	Free testosterone	4.76	pg/ml	Vaginitis
王保义	0001375982	Male	82	Free testosterone	4.69	pg/ml	Prostate Malignant Tumor		朱彩云	3302619283	Female	35	Free testosterone	5.04	pg/ml	Vaginitis
荣浩清	2400811900	Male	75	Free testosterone	4.76	pg/ml	Prostate Malignant Tumor		侯盈盈	3302739073	Female	27	Free testosterone	5.81	pg/ml	Vaginitis
高伟心	3303758881	Male	61	Free testosterone	4.76	pg/ml	Prostate Malignant Tumor		郁舒媛	3302809429	Female	43	Free testosterone	0.7	pg/ml	Irregular Menstruation
陈仁祖	3301300479	Male	80	Free testosterone	4.83	pg/ml	Prostate Malignant Tumor		俞晓艳	3302982916	Female	40	Free testosterone	0.7	pg/ml	Irregular Menstruation
蒋寿源	3303484241	Male	85	Free testosterone	4.9	pg/ml	Prostate Malignant Tumor		韦海燕	3303085927	Female	43	Free testosterone	0.7	pg/ml	Irregular Menstruation
周根水	3302943817	Male	84	Free testosterone	4.9	pg/ml	Prostate Malignant Tumor		王丽敏	3302696898	Female	44	Free testosterone	0.7	pg/ml	Irregular Menstruation
缪连	3301919399	Male	74	Free testosterone	5.04	pg/ml	Prostate Malignant Tumor		袁佳媛	3302328959	Female	42	Free testosterone	0.77	pg/ml	Irregular Menstruation
荣浩清	2400811900	Male	75	Free testosterone	5.39	pg/ml	Prostate Malignant Tumor		周菲	3302350880	Female	33	Free testosterone	0.84	pg/ml	Irregular Menstruation
苏太明	3303343302	Male	68	Free testosterone	5.46	pg/ml	Prostate Malignant Tumor		狄小燕	3303879049	Female	32	Free testosterone	0.84	pg/ml	Irregular Menstruation
薛志良	3303075643	Male	78	Free testosterone	5.46	pg/ml	Prostate Malignant Tumor		孙杰梅	3302542823	Female	42	Free testosterone	0.91	pg/ml	Irregular Menstruation
史俊和	3303454025	Male	76	Free testosterone	5.67	pg/ml	Prostate Malignant Tumor		宋洁	3302326354	Female	36	Free testosterone	0.91	pg/ml	Irregular Menstruation
温毓麟	3301319379	Male	83	Free testosterone	5.81	pg/ml	Prostate Malignant Tumor		黄保霞	3302368479	Female	46	Free testosterone	0.91	pg/ml	Irregular Menstruation
张瑞仁	3303486697	Male	71	Free testosterone	5.81	pg/ml	Prostate Malignant Tumor		孙伟平	3303654713	Female	36	Free testosterone	0.91	pg/ml	Irregular Menstruation
沈泾渭	2401366500	Male	78	Free testosterone	5.88	pg/ml	Prostate Malignant Tumor		谢含洁	3303215815	Female	23	Free testosterone	0.91	pg/ml	Irregular Menstruation
杨永达	3301307836	Male	79	Free testosterone	5.88	pg/ml	Prostate Malignant Tumor		于敏杰	3302738869	Female	42	Free testosterone	0.91	pg/ml	Irregular Menstruation
陈仁祖	3301300479	Male	80	Free testosterone	6.44	pg/ml	Prostate Malignant Tumor		吴媛媛	3302562028	Female	46	Free testosterone	0.91	pg/ml	Irregular Menstruation
李国忠	3303556427	Male	69	Free testosterone	6.93	pg/ml	Prostate Malignant Tumor		倪燕飞	3302464951	Female	45	Free testosterone	0.98	pg/ml	Irregular Menstruation
姜银华	3303762609	Male	62	Free testosterone	7.21	pg/ml	Prostate Malignant Tumor		朱丽萍	2401131045	Female	50	Free testosterone	0.98	pg/ml	Irregular Menstruation
陈仁祖	3301300479	Male	80	Free testosterone	7.63	pg/ml	Prostate Malignant Tumor		刁冠勤	3302962199	Female	42	Free testosterone	0.98	pg/ml	Irregular Menstruation
吕福忠	3303817515	Male	82	Free testosterone	8.54	pg/ml	Prostate Malignant Tumor		余月	3303192485	Female	45	Free testosterone	0.98	pg/ml	Irregular Menstruation
王可君	2401132292	Male	81	Free testosterone	8.96	pg/ml	Prostate Malignant Tumor		温琦	2400065498	Female	42	Free testosterone	1.05	pg/ml	Irregular Menstruation
陈国明	3303095537	Male	68	Free testosterone	9.17	pg/ml	Prostate Malignant Tumor		李癸矜	3303815712	Female	49	Free testosterone	1.05	pg/ml	Irregular Menstruation
叶开太	3303227887	Male	68	Free testosterone	9.94	pg/ml	Prostate Malignant Tumor		吴秀敏	3302837624	Female	31	Free testosterone	1.05	pg/ml	Irregular Menstruation
周才坤	0001364015	Male	80	Free testosterone	10.57	pg/ml	Prostate Malignant Tumor		毛晓凡	2400804552	Female	33	Free testosterone	1.05	pg/ml	Irregular Menstruation
张月忠	0001365543	Male	70	Free testosterone	10.57	pg/ml	Prostate Malignant Tumor		谢静	3301941811	Female	46	Free testosterone	1.12	pg/ml	Irregular Menstruation
张瑞仁	3303486697	Male	71	Free testosterone	10.64	pg/ml	Prostate Malignant Tumor		王金香	2401162537	Female	42	Free testosterone	1.12	pg/ml	Irregular Menstruation
陈一统	2400300723	Male	70	Free testosterone	11.83	pg/ml	Prostate Malignant Tumor		李霞	3301420098	Female	48	Free testosterone	1.12	pg/ml	Irregular Menstruation
顾海清	3303391758	Male	81	Free testosterone	11.9	pg/ml	Prostate Malignant Tumor		吴春艳	3303861157	Female	30	Free testosterone	1.12	pg/ml	Irregular Menstruation
孙学光	3302083770	Male	80	Free testosterone	12.6	pg/ml	Prostate Malignant Tumor		罗敏慧	3302898905	Female	43	Free testosterone	1.19	pg/ml	Irregular Menstruation
陈勇	3303261276	Male	60	Free testosterone	13.79	pg/ml	Prostate Malignant Tumor		查倩倩	3302315375	Female	26	Free testosterone	1.19	pg/ml	Irregular Menstruation
张建华	3302430083	Male	71	Free testosterone	14.14	pg/ml	Prostate Malignant Tumor		蒋丽明	3302847959	Female	46	Free testosterone	1.19	pg/ml	Irregular Menstruation
王海兴	3302069691	Male	70	Free testosterone	14.14	pg/ml	Prostate Malignant Tumor		曹晓洁	3302440526	Female	28	Free testosterone	1.19	pg/ml	Irregular Menstruation
孙学光	3302083770	Male	80	Free testosterone	14.28	pg/ml	Prostate Malignant Tumor		谢珍珍	3302522306	Female	34	Free testosterone	1.19	pg/ml	Irregular Menstruation
皮盈燕	3302363081	Male	65	Free testosterone	14.35	pg/ml	Prostate Malignant Tumor		王洁	3303398521	Female	43	Free testosterone	1.26	pg/ml	Irregular Menstruation
林国良	3301294427	Male	68	Free testosterone	14.56	pg/ml	Prostate Malignant Tumor		徐燕	3302768741	Female	37	Free testosterone	1.26	pg/ml	Irregular Menstruation
张明照	3302083923	Male	75	Free testosterone	14.63	pg/ml	Prostate Malignant Tumor		陈琳	3302642158	Female	25	Free testosterone	1.26	pg/ml	Irregular Menstruation
顾海清	3303391758	Male	81	Free testosterone	15.61	pg/ml	Prostate Malignant Tumor		王秀梅	3303755959	Female	45	Free testosterone	1.26	pg/ml	Irregular Menstruation
谢国平	3303876243	Male	69	Free testosterone	15.89	pg/ml	Prostate Malignant Tumor		孙小丽	3302660800	Female	38	Free testosterone	1.26	pg/ml	Irregular Menstruation
孙学光	3302083770	Male	80	Free testosterone	15.89	pg/ml	Prostate Malignant Tumor		MUHINDO MWIZERWA ESTHER	3303238803	Female	32	Free testosterone	1.26	pg/ml	Irregular Menstruation
皮盈燕	3302363081	Male	64	Free testosterone	15.89	pg/ml	Prostate Malignant Tumor		张仲颖	3303757134	Female	24	Free testosterone	1.33	pg/ml	Irregular Menstruation
俞祥君	2400055539	Male	81	Free testosterone	15.96	pg/ml	Prostate Malignant Tumor		蒋小米	3301579516	Female	49	Free testosterone	1.33	pg/ml	Irregular Menstruation
吴荣生	0001365233	Male	81	Free testosterone	16.03	pg/ml	Prostate Malignant Tumor		武绍娟	3303859512	Female	41	Free testosterone	1.33	pg/ml	Irregular Menstruation
俞明海	3302378737	Male	74	Free testosterone	16.94	pg/ml	Prostate Malignant Tumor		羿晶明	3303375444	Female	36	Free testosterone	1.33	pg/ml	Irregular Menstruation
陈国明	3303095537	Male	68	Free testosterone	17.08	pg/ml	Prostate Malignant Tumor		邢晨	2401711956	Female	34	Free testosterone	1.33	pg/ml	Irregular Menstruation
郭平	3301807849	Male	77	Free testosterone	17.08	pg/ml	Prostate Malignant Tumor		刘雪梅	3301434058	Female	44	Free testosterone	1.33	pg/ml	Irregular Menstruation
缪国定	3303389651	Male	60	Free testosterone	17.08	pg/ml	Prostate Malignant Tumor		赵艳萍	3303150697	Female	34	Free testosterone	1.33	pg/ml	Irregular Menstruation
俞明海	3302378737	Male	75	Free testosterone	17.29	pg/ml	Prostate Malignant Tumor		史芯与	3303778851	Female	11	Free testosterone	1.4	pg/ml	Irregular Menstruation
陈兆碗	2401706768	Male	69	Free testosterone	17.36	pg/ml	Prostate Malignant Tumor		陈凤	3301578019	Female	42	Free testosterone	1.4	pg/ml	Irregular Menstruation
王海兴	3302069691	Male	71	Free testosterone	17.92	pg/ml	Prostate Malignant Tumor		邵剑轩	3302939988	Female	45	Free testosterone	1.4	pg/ml	Irregular Menstruation
周菊泉	3303759300	Male	72	Free testosterone	18.27	pg/ml	Prostate Malignant Tumor		李霞	3303750515	Female	39	Free testosterone	1.4	pg/ml	Irregular Menstruation
何玉春	2401351384	Male	66	Free testosterone	18.69	pg/ml	Prostate Malignant Tumor		敖祖岳	3303752389	Female	29	Free testosterone	1.4	pg/ml	Irregular Menstruation
郑金洪	0001354632	Male	72	Free testosterone	18.69	pg/ml	Prostate Malignant Tumor		孟雨晨	3303545743	Female	19	Free testosterone	1.4	pg/ml	Irregular Menstruation
任明	3301353309	Male	81	Free testosterone	18.83	pg/ml	Prostate Malignant Tumor		洪成英	3300524933	Female	49	Free testosterone	1.4	pg/ml	Irregular Menstruation
顾海清	3303391758	Male	82	Free testosterone	19.04	pg/ml	Prostate Malignant Tumor		刘丽娟	2401619782	Female	43	Free testosterone	1.4	pg/ml	Irregular Menstruation
张盘法	3302312693	Male	70	Free testosterone	19.18	pg/ml	Prostate Malignant Tumor		姚智颉	3302702920	Female	27	Free testosterone	1.4	pg/ml	Irregular Menstruation
吕荣生	0001358399	Male	82	Free testosterone	19.46	pg/ml	Prostate Malignant Tumor		钱华	3301593519	Female	47	Free testosterone	1.4	pg/ml	Irregular Menstruation
杨明南	3302481542	Male	61	Free testosterone	19.46	pg/ml	Prostate Malignant Tumor		陈嫒嫒	3302430920	Female	43	Free testosterone	1.4	pg/ml	Irregular Menstruation
张锡明	0001352385	Male	67	Free testosterone	20.02	pg/ml	Prostate Malignant Tumor		钱静君	3303434621	Female	44	Free testosterone	1.4	pg/ml	Irregular Menstruation
徐国荣	0001363636	Male	76	Free testosterone	20.23	pg/ml	Prostate Malignant Tumor		陈佳钰	3302747016	Female	33	Free testosterone	1.4	pg/ml	Irregular Menstruation
熊承国	3303496084	Male	80	Free testosterone	20.23	pg/ml	Prostate Malignant Tumor		李琪	3302502916	Female	44	Free testosterone	1.4	pg/ml	Irregular Menstruation
朱锡南	3301321572	Male	66	Free testosterone	20.72	pg/ml	Prostate Malignant Tumor		薛红玉	3303259918	Female	42	Free testosterone	1.47	pg/ml	Irregular Menstruation
黄店忠	3303731722	Male	65	Free testosterone	21	pg/ml	Prostate Malignant Tumor		师冬梅	3302987298	Female	46	Free testosterone	1.47	pg/ml	Irregular Menstruation
张爱国	0001350620	Male	72	Free testosterone	21.14	pg/ml	Prostate Malignant Tumor		丁素琴	3302719815	Female	42	Free testosterone	1.47	pg/ml	Irregular Menstruation
陈盘昌	0001338147	Male	84	Free testosterone	21.21	pg/ml	Prostate Malignant Tumor		王雪彤	3303291266	Female	22	Free testosterone	1.47	pg/ml	Irregular Menstruation
戴建平	3302500038	Male	63	Free testosterone	21.21	pg/ml	Prostate Malignant Tumor		胡悦然	3302581006	Female	16	Free testosterone	1.47	pg/ml	Irregular Menstruation
张月忠	0001371686	Male	70	Free testosterone	21.35	pg/ml	Prostate Malignant Tumor		张筠	3302075046	Female	53	Free testosterone	1.47	pg/ml	Irregular Menstruation
郭平	3301807849	Male	77	Free testosterone	21.7	pg/ml	Prostate Malignant Tumor		蒋丽洁	3301408989	Female	34	Free testosterone	1.47	pg/ml	Irregular Menstruation
曾振华	2401189042	Male	72	Free testosterone	21.7	pg/ml	Prostate Malignant Tumor		赵海霞	2300402941	Female	49	Free testosterone	1.47	pg/ml	Irregular Menstruation
周菊泉	0001335595	Male	72	Free testosterone	21.98	pg/ml	Prostate Malignant Tumor		吴惠惠	3302410413	Female	35	Free testosterone	1.47	pg/ml	Irregular Menstruation
蒋惠明	3303354274	Male	67	Free testosterone	22.12	pg/ml	Prostate Malignant Tumor		王晴磊	3302350867	Female	44	Free testosterone	1.54	pg/ml	Irregular Menstruation
任明	3301353309	Male	81	Free testosterone	22.33	pg/ml	Prostate Malignant Tumor		王素珍	3302361567	Female	45	Free testosterone	1.54	pg/ml	Irregular Menstruation
房连城	3301324692	Male	83	Free testosterone	22.82	pg/ml	Prostate Malignant Tumor		金红凤	3302551560	Female	50	Free testosterone	1.54	pg/ml	Irregular Menstruation
房连城	3301324692	Male	83	Free testosterone	22.96	pg/ml	Prostate Malignant Tumor		潘少蓉	3303239936	Female	34	Free testosterone	1.54	pg/ml	Irregular Menstruation
赵岩	3303836097	Male	63	Free testosterone	22.96	pg/ml	Prostate Malignant Tumor		孙翠	3302472753	Female	31	Free testosterone	1.54	pg/ml	Irregular Menstruation
杨明南	3302481542	Male	61	Free testosterone	23.03	pg/ml	Prostate Malignant Tumor		王洁	3301794762	Female	43	Free testosterone	1.54	pg/ml	Irregular Menstruation
陈炳华	0001368300	Male	73	Free testosterone	23.03	pg/ml	Prostate Malignant Tumor		张长娥	3302530191	Female	42	Free testosterone	1.54	pg/ml	Irregular Menstruation
顾静贤	3303680250	Male	66	Free testosterone	23.1	pg/ml	Prostate Malignant Tumor		范雨萌	3303509456	Female	21	Free testosterone	1.54	pg/ml	Irregular Menstruation
薛柏军	0001383562	Male	67	Free testosterone	23.31	pg/ml	Prostate Malignant Tumor		包梦姜	3303540619	Female	31	Free testosterone	1.54	pg/ml	Irregular Menstruation
薛柏军	0001331874	Male	67	Free testosterone	23.52	pg/ml	Prostate Malignant Tumor		尤然	3303843551	Female	22	Free testosterone	1.54	pg/ml	Irregular Menstruation
缪国定	3303389651	Male	60	Free testosterone	23.8	pg/ml	Prostate Malignant Tumor		李玲	3301472378	Female	36	Free testosterone	1.54	pg/ml	Irregular Menstruation
浦全钊	3302516709	Male	71	Free testosterone	24.08	pg/ml	Prostate Malignant Tumor		华舒瑶	3302527625	Female	11	Free testosterone	1.61	pg/ml	Irregular Menstruation
徐介群	3301399563	Male	75	Free testosterone	24.15	pg/ml	Prostate Malignant Tumor		居慧	3302720076	Female	33	Free testosterone	1.61	pg/ml	Irregular Menstruation
周国忠	3301638959	Male	68	Free testosterone	24.15	pg/ml	Prostate Malignant Tumor		张沁怡	3302528207	Female	28	Free testosterone	1.61	pg/ml	Irregular Menstruation
房连城	3301324692	Male	83	Free testosterone	24.57	pg/ml	Prostate Malignant Tumor		陆燕	3303169808	Female	40	Free testosterone	1.61	pg/ml	Irregular Menstruation
周力谦	3302429343	Male	64	Free testosterone	24.64	pg/ml	Prostate Malignant Tumor		孙许婷	3303168036	Female	32	Free testosterone	1.61	pg/ml	Irregular Menstruation
沈其荣	3301566585	Male	61	Free testosterone	24.85	pg/ml	Prostate Malignant Tumor		储婷婷	3302618446	Female	36	Free testosterone	1.61	pg/ml	Irregular Menstruation
徐介群	3301399563	Male	75	Free testosterone	25.06	pg/ml	Prostate Malignant Tumor		马静	3302499717	Female	39	Free testosterone	1.61	pg/ml	Irregular Menstruation
周锡庆	3301598108	Male	71	Free testosterone	25.2	pg/ml	Prostate Malignant Tumor		高远	3301805931	Female	30	Free testosterone	1.61	pg/ml	Irregular Menstruation
房连城	3301324692	Male	83	Free testosterone	25.34	pg/ml	Prostate Malignant Tumor		石春霞	3302336280	Female	30	Free testosterone	1.68	pg/ml	Irregular Menstruation
秦国伟	2401098529	Male	83	Free testosterone	25.55	pg/ml	Prostate Malignant Tumor		崔夏依	2401199976	Female	16	Free testosterone	1.68	pg/ml	Irregular Menstruation
伍崇琪	3303198209	Male	75	Free testosterone	25.76	pg/ml	Prostate Malignant Tumor		邵敏尉	2401128298	Female	43	Free testosterone	1.68	pg/ml	Irregular Menstruation
朱仁发	0001333060	Male	73	Free testosterone	25.9	pg/ml	Prostate Malignant Tumor		唐燕艳	3302133811	Female	41	Free testosterone	1.68	pg/ml	Irregular Menstruation
浦全钊	3302516709	Male	71	Free testosterone	26.46	pg/ml	Prostate Malignant Tumor		华炜红	3303755592	Female	20	Free testosterone	1.68	pg/ml	Irregular Menstruation
王建平	3301867674	Male	70	Free testosterone	26.67	pg/ml	Prostate Malignant Tumor		王银银	3303709529	Female	38	Free testosterone	1.68	pg/ml	Irregular Menstruation
尚贵明	3303871373	Male	65	Free testosterone	26.74	pg/ml	Prostate Malignant Tumor		沈喃童	3302587983	Female	39	Free testosterone	1.68	pg/ml	Irregular Menstruation
荣锡本	2401412602	Male	67	Free testosterone	26.88	pg/ml	Prostate Malignant Tumor		沈金颖	3302640818	Female	27	Free testosterone	1.68	pg/ml	Irregular Menstruation
侯福泉	3302346057	Male	78	Free testosterone	27.16	pg/ml	Prostate Malignant Tumor		秦洪菊	3301783265	Female	49	Free testosterone	1.68	pg/ml	Irregular Menstruation
郁勤新	3302612288	Male	67	Free testosterone	27.44	pg/ml	Prostate Malignant Tumor		应娇君	2401438208	Female	51	Free testosterone	1.68	pg/ml	Irregular Menstruation
葛丽荣	3302558357	Male	71	Free testosterone	27.51	pg/ml	Prostate Malignant Tumor		崔颖	3302418810	Female	35	Free testosterone	1.75	pg/ml	Irregular Menstruation
陈炎清	3301515128	Male	68	Free testosterone	27.58	pg/ml	Prostate Malignant Tumor		梁修娟	3303741544	Female	37	Free testosterone	1.75	pg/ml	Irregular Menstruation
孙泉海	3301829861	Male	76	Free testosterone	27.72	pg/ml	Prostate Malignant Tumor		刘枫	3302746540	Female	34	Free testosterone	1.75	pg/ml	Irregular Menstruation
顾福海	3303611434	Male	68	Free testosterone	27.72	pg/ml	Prostate Malignant Tumor		刘薇	2401296120	Female	49	Free testosterone	1.75	pg/ml	Irregular Menstruation
邹建民	0001348255	Male	67	Free testosterone	27.72	pg/ml	Prostate Malignant Tumor		刘子旋	3302626163	Female	29	Free testosterone	1.75	pg/ml	Irregular Menstruation
邵伯初	3303610972	Male	75	Free testosterone	27.79	pg/ml	Prostate Malignant Tumor		杭丽娜	2400522930	Female	34	Free testosterone	1.75	pg/ml	Irregular Menstruation
薛柏军	2401097688	Male	67	Free testosterone	28.21	pg/ml	Prostate Malignant Tumor		吕艳玲	3302680297	Female	42	Free testosterone	1.75	pg/ml	Irregular Menstruation
范大中	3301294115	Male	66	Free testosterone	28.28	pg/ml	Prostate Malignant Tumor		殷苒	3302384896	Female	35	Free testosterone	1.75	pg/ml	Irregular Menstruation
顾福海	3303611434	Male	68	Free testosterone	28.49	pg/ml	Prostate Malignant Tumor		杜春玉	3303049726	Female	37	Free testosterone	1.75	pg/ml	Irregular Menstruation
徐介群	3301399563	Male	75	Free testosterone	28.7	pg/ml	Prostate Malignant Tumor		杨雯吉	3302781037	Female	33	Free testosterone	1.75	pg/ml	Irregular Menstruation
王新彪	3303670703	Male	62	Free testosterone	29.05	pg/ml	Prostate Malignant Tumor		孟云	3302814800	Female	44	Free testosterone	1.75	pg/ml	Irregular Menstruation
蒋勤兴	3303777275	Male	70	Free testosterone	29.19	pg/ml	Prostate Malignant Tumor		谭红梅	3302356525	Female	36	Free testosterone	1.75	pg/ml	Irregular Menstruation
任莘耕	3302344508	Male	79	Free testosterone	29.26	pg/ml	Prostate Malignant Tumor		马瑜	3302572649	Female	41	Free testosterone	1.75	pg/ml	Irregular Menstruation
王建平	3301867674	Male	70	Free testosterone	29.61	pg/ml	Prostate Malignant Tumor		王淑晔	3301363079	Female	35	Free testosterone	1.75	pg/ml	Irregular Menstruation
郁勤新	3302612288	Male	67	Free testosterone	30.17	pg/ml	Prostate Malignant Tumor		房琴	3302351729	Female	44	Free testosterone	1.75	pg/ml	Irregular Menstruation
邓洪伍	3303649013	Male	69	Free testosterone	30.24	pg/ml	Prostate Malignant Tumor		王静茹	3302701158	Female	23	Free testosterone	1.75	pg/ml	Irregular Menstruation
范大中	3301294115	Male	66	Free testosterone	30.59	pg/ml	Prostate Malignant Tumor		陆蓓	2400352742	Female	35	Free testosterone	1.75	pg/ml	Irregular Menstruation
周力谦	0001383228	Male	64	Free testosterone	30.59	pg/ml	Prostate Malignant Tumor		房子怡	3302711014	Female	11	Free testosterone	1.82	pg/ml	Irregular Menstruation
邵伯初	3303610972	Male	74	Free testosterone	30.87	pg/ml	Prostate Malignant Tumor		胡友红	3302581973	Female	43	Free testosterone	1.82	pg/ml	Irregular Menstruation
莫建国	3303188534	Male	67	Free testosterone	31.22	pg/ml	Prostate Malignant Tumor		黄焜虹	3302671680	Female	24	Free testosterone	1.82	pg/ml	Irregular Menstruation
陈炎清	3301515128	Male	67	Free testosterone	31.36	pg/ml	Prostate Malignant Tumor		冉林知	3303625121	Female	35	Free testosterone	1.82	pg/ml	Irregular Menstruation
李伟忠	3302213781	Male	66	Free testosterone	31.64	pg/ml	Prostate Malignant Tumor		戴丞奕	3302584707	Female	29	Free testosterone	1.82	pg/ml	Irregular Menstruation
潘顺根	0001341509	Male	73	Free testosterone	31.92	pg/ml	Prostate Malignant Tumor		顾珂郡	3302944807	Female	12	Free testosterone	1.82	pg/ml	Irregular Menstruation
周炳发	3303194187	Male	75	Free testosterone	31.99	pg/ml	Prostate Malignant Tumor		王曼	3302827766	Female	31	Free testosterone	1.82	pg/ml	Irregular Menstruation
许仁志	3301814049	Male	68	Free testosterone	32.13	pg/ml	Prostate Malignant Tumor		吴诗华	3302341201	Female	34	Free testosterone	1.82	pg/ml	Irregular Menstruation
任明	3301353309	Male	80	Free testosterone	32.34	pg/ml	Prostate Malignant Tumor		赖建英	3300831434	Female	38	Free testosterone	1.82	pg/ml	Irregular Menstruation
王建平	3303776448	Male	74	Free testosterone	32.41	pg/ml	Prostate Malignant Tumor		郝叶贝	3302717065	Female	31	Free testosterone	1.89	pg/ml	Irregular Menstruation
陈兴泉	3303743803	Male	82	Free testosterone	32.41	pg/ml	Prostate Malignant Tumor		霍正凤	3303669351	Female	35	Free testosterone	1.89	pg/ml	Irregular Menstruation
邵炳南	3302213517	Male	77	Free testosterone	32.41	pg/ml	Prostate Malignant Tumor		郝媛媛	3302647849	Female	42	Free testosterone	1.89	pg/ml	Irregular Menstruation
蒋勤兴	3303777275	Male	70	Free testosterone	32.69	pg/ml	Prostate Malignant Tumor		蒋小娟	2401869778	Female	45	Free testosterone	1.89	pg/ml	Irregular Menstruation
范大中	3301294115	Male	66	Free testosterone	32.9	pg/ml	Prostate Malignant Tumor		周献惠	3301481167	Female	41	Free testosterone	1.89	pg/ml	Irregular Menstruation
浦志阳	0001353236	Male	62	Free testosterone	33.18	pg/ml	Prostate Malignant Tumor		徐静	3301775188	Female	30	Free testosterone	1.89	pg/ml	Irregular Menstruation
荣锡本	2401412602	Male	66	Free testosterone	33.25	pg/ml	Prostate Malignant Tumor		谢艳	3303184597	Female	34	Free testosterone	1.89	pg/ml	Irregular Menstruation
李伟忠	3302213781	Male	66	Free testosterone	34.37	pg/ml	Prostate Malignant Tumor		杨春艳	3303115993	Female	33	Free testosterone	1.89	pg/ml	Irregular Menstruation
刘江	0001327486	Male	60	Free testosterone	35	pg/ml	Prostate Malignant Tumor		熊布兰妮	3303545157	Female	20	Free testosterone	1.89	pg/ml	Irregular Menstruation
秦永庭	2400222731	Male	78	Free testosterone	35.7	pg/ml	Prostate Malignant Tumor		赵苏茂	3302389473	Female	29	Free testosterone	1.89	pg/ml	Irregular Menstruation
蒋勤兴	3303777275	Male	70	Free testosterone	37.24	pg/ml	Prostate Malignant Tumor		孟秀珍	3303843354	Female	46	Free testosterone	1.89	pg/ml	Irregular Menstruation
高伟心	0001337450	Male	60	Free testosterone	37.66	pg/ml	Prostate Malignant Tumor		邢译文	3303837347	Female	44	Free testosterone	1.89	pg/ml	Irregular Menstruation
邵炳南	3302213517	Male	76	Free testosterone	38.71	pg/ml	Prostate Malignant Tumor		唐晓莹	3302323194	Female	41	Free testosterone	1.89	pg/ml	Irregular Menstruation
包炳源	3303820160	Male	75	Free testosterone	38.85	pg/ml	Prostate Malignant Tumor		陆昕	3303529296	Female	28	Free testosterone	1.89	pg/ml	Irregular Menstruation
邵炳南	3302213517	Male	77	Free testosterone	38.92	pg/ml	Prostate Malignant Tumor		刘晓娜	3302431005	Female	48	Free testosterone	1.89	pg/ml	Irregular Menstruation
薛南梅	0001390519	Male	76	Free testosterone	42.28	pg/ml	Prostate Malignant Tumor		陈红	3303860313	Female	26	Free testosterone	1.89	pg/ml	Irregular Menstruation
袁萌	0001344405	Male	66	Free testosterone	43.47	pg/ml	Prostate Malignant Tumor		张伟军	3302613919	Female	45	Free testosterone	1.96	pg/ml	Irregular Menstruation
王建平	0001361437	Male	74	Free testosterone	95.83	pg/ml	Prostate Malignant Tumor		卢晓琳	3303068245	Female	39	Free testosterone	1.96	pg/ml	Irregular Menstruation
周琥	3301355240	Male	39	Free testosterone	13.65	pg/ml	Prostatitis		钱玉函	2400540762	Female	37	Free testosterone	1.96	pg/ml	Irregular Menstruation
傅晶亮	3302597092	Male	33	Free testosterone	13.86	pg/ml	Prostatitis		蒋艳娜	3301698369	Female	46	Free testosterone	1.96	pg/ml	Irregular Menstruation
赵吕玮	3303565400	Male	23	Free testosterone	20.09	pg/ml	Prostatitis		陆美云	3302683900	Female	29	Free testosterone	1.96	pg/ml	Irregular Menstruation
张家锐	3302412750	Male	34	Free testosterone	21.91	pg/ml	Prostatitis		曹秀梅	3300822013	Female	33	Free testosterone	1.96	pg/ml	Irregular Menstruation
陈豪	3303566762	Male	28	Free testosterone	23.8	pg/ml	Prostatitis		郭爽	3302305249	Female	30	Free testosterone	1.96	pg/ml	Irregular Menstruation
鲍庆庆	3303810240	Male	34	Free testosterone	24.71	pg/ml	Prostatitis		张琦	3303645722	Female	29	Free testosterone	1.96	pg/ml	Irregular Menstruation
郭若铮	3302279881	Male	29	Free testosterone	33.53	pg/ml	Prostatitis		余道群	3303810186	Female	43	Free testosterone	1.96	pg/ml	Irregular Menstruation
徐鹏程	3303546646	Male	24	Free testosterone	38.36	pg/ml	Prostatitis		周影	3301412256	Female	41	Free testosterone	1.96	pg/ml	Irregular Menstruation
李煦宇	3303865925	Male	18	Free testosterone	42.14	pg/ml	Prostatitis		胡改云	3303862150	Female	42	Free testosterone	1.96	pg/ml	Irregular Menstruation
钱惠其	2400269666	Male	77	Free testosterone	1.54	pg/ml	Prostatic Hypertrophy		林美	3303070528	Female	42	Free testosterone	2.03	pg/ml	Irregular Menstruation
张如荣	3302296132	Male	89	Free testosterone	5.11	pg/ml	Prostatic Hypertrophy		陈妙珊	3303772509	Female	28	Free testosterone	2.03	pg/ml	Irregular Menstruation
林进康	0001393393	Male	70	Free testosterone	10.5	pg/ml	Prostatic Hypertrophy		冯丽君	3302554281	Female	48	Free testosterone	2.03	pg/ml	Irregular Menstruation
席正平	3303123746	Male	61	Free testosterone	12.88	pg/ml	Prostatic Hypertrophy		任艳	3303826391	Female	28	Free testosterone	2.03	pg/ml	Irregular Menstruation
李家新	0001367059	Male	66	Free testosterone	14.14	pg/ml	Prostatic Hypertrophy		梅长翠	3303389451	Female	44	Free testosterone	2.03	pg/ml	Irregular Menstruation
缪良明	0001362856	Male	84	Free testosterone	14.98	pg/ml	Prostatic Hypertrophy		章玲	3303420200	Female	34	Free testosterone	2.03	pg/ml	Irregular Menstruation
宋泽荣	0001366568	Male	66	Free testosterone	15.54	pg/ml	Prostatic Hypertrophy		张晓	3303694209	Female	45	Free testosterone	2.03	pg/ml	Irregular Menstruation
郭海波	0001377700	Male	50	Free testosterone	19.53	pg/ml	Prostatic Hypertrophy		张君	3302466537	Female	43	Free testosterone	2.03	pg/ml	Irregular Menstruation
余业众	3303229579	Male	73	Free testosterone	22.12	pg/ml	Prostatic Hypertrophy		奚红红	3303254568	Female	36	Free testosterone	2.03	pg/ml	Irregular Menstruation
王统亮	0001395789	Male	68	Free testosterone	22.33	pg/ml	Prostatic Hypertrophy		周婷婷	3303393869	Female	47	Free testosterone	2.03	pg/ml	Irregular Menstruation
薛金法	0001367301	Male	76	Free testosterone	22.4	pg/ml	Prostatic Hypertrophy		郭瑶萍	3303815144	Female	33	Free testosterone	2.03	pg/ml	Irregular Menstruation
唐永善	0001329672	Male	85	Free testosterone	23.31	pg/ml	Prostatic Hypertrophy		任敏	3302497646	Female	41	Free testosterone	2.03	pg/ml	Irregular Menstruation
张中立	0001331315	Male	78	Free testosterone	23.45	pg/ml	Prostatic Hypertrophy		孙梓燕	3303367851	Female	24	Free testosterone	2.03	pg/ml	Irregular Menstruation
姚疆跃	0001382706	Male	64	Free testosterone	24.08	pg/ml	Prostatic Hypertrophy		冉芹芹	3303754627	Female	36	Free testosterone	2.1	pg/ml	Irregular Menstruation
许福平	0001354251	Male	60	Free testosterone	26.11	pg/ml	Prostatic Hypertrophy		薛红玉	3303259918	Female	42	Free testosterone	2.1	pg/ml	Irregular Menstruation
陆祥清	0001369681	Male	83	Free testosterone	29.47	pg/ml	Prostatic Hypertrophy		李珊	3303833301	Female	18	Free testosterone	2.1	pg/ml	Irregular Menstruation
刘心义	0001361060	Male	69	Free testosterone	29.75	pg/ml	Prostatic Hypertrophy		朱银霞	3301619638	Female	38	Free testosterone	2.1	pg/ml	Irregular Menstruation
陆正得	0001367309	Male	69	Free testosterone	31.43	pg/ml	Prostatic Hypertrophy		曾婷	3302662660	Female	32	Free testosterone	2.1	pg/ml	Irregular Menstruation
杨传伯	0001339812	Male	74	Free testosterone	33.74	pg/ml	Prostatic Hypertrophy		刘小敏	3302461241	Female	41	Free testosterone	2.1	pg/ml	Irregular Menstruation
汤鸣鹤	0001392219	Male	71	Free testosterone	33.95	pg/ml	Prostatic Hypertrophy		季梁燕	3303360646	Female	43	Free testosterone	2.1	pg/ml	Irregular Menstruation
贺建清	0001328688	Male	72	Free testosterone	35.56	pg/ml	Prostatic Hypertrophy		王川燕	3302436295	Female	33	Free testosterone	2.1	pg/ml	Irregular Menstruation
王阳生	3302544873	Male	58	Free testosterone	38.36	pg/ml	Prostatic Hypertrophy		季亚莉	3302811305	Female	46	Free testosterone	2.1	pg/ml	Irregular Menstruation
杨东成	0001338418	Male	80	Free testosterone	41.02	pg/ml	Prostatic Hypertrophy		唐娜	3302390230	Female	41	Free testosterone	2.1	pg/ml	Irregular Menstruation
吕龙兴	0001357683	Male	70	Free testosterone	42.42	pg/ml	Prostatic Hypertrophy		濮雅芬	3302514553	Female	42	Free testosterone	2.1	pg/ml	Irregular Menstruation
邹发斌	0001396591	Male	60	Free testosterone	47.67	pg/ml	Prostatic Hypertrophy		潘恬	3302658819	Female	31	Free testosterone	2.1	pg/ml	Irregular Menstruation
万海清	0001354059	Male	70	Free testosterone	81.41	pg/ml	Prostatic Hypertrophy		吕智	3302436363	Female	45	Free testosterone	2.1	pg/ml	Irregular Menstruation
朱书凡	3303650317	Male	11	Free testosterone	0.7	pg/ml	Precocious Puberty		齐玲玲	3303135639	Female	25	Free testosterone	2.1	pg/ml	Irregular Menstruation
唐一	3302367494	Male	9	Free testosterone	1.05	pg/ml	Precocious Puberty		程银芬	3302351426	Female	30	Free testosterone	2.17	pg/ml	Irregular Menstruation
于航	3303838079	Male	11	Free testosterone	1.26	pg/ml	Precocious Puberty		朱霞	3302305947	Female	32	Free testosterone	2.17	pg/ml	Irregular Menstruation
付家齐	3301329816	Male	11	Free testosterone	2.03	pg/ml	Precocious Puberty		陈凌云	3302911241	Female	44	Free testosterone	2.17	pg/ml	Irregular Menstruation
吴承睿	3303406487	Male	11	Free testosterone	2.38	pg/ml	Precocious Puberty		胡越	3302884592	Female	25	Free testosterone	2.17	pg/ml	Irregular Menstruation
马煜程	3302606945	Male	12	Free testosterone	2.45	pg/ml	Precocious Puberty		朱娇	3303501060	Female	24	Free testosterone	2.17	pg/ml	Irregular Menstruation
吕霖康	3301324987	Male	11	Free testosterone	2.45	pg/ml	Precocious Puberty		朱彦林	3301394735	Female	49	Free testosterone	2.17	pg/ml	Irregular Menstruation
马煜程	3302606945	Male	12	Free testosterone	3.01	pg/ml	Precocious Puberty		陈金金	3301299563	Female	35	Free testosterone	2.17	pg/ml	Irregular Menstruation
林昱橦	2401340809	Male	11	Free testosterone	3.57	pg/ml	Precocious Puberty		殷燕	3302419348	Female	45	Free testosterone	2.17	pg/ml	Irregular Menstruation
李梓睿	3303248536	Male	11	Free testosterone	3.57	pg/ml	Precocious Puberty		金晶	3303436524	Female	35	Free testosterone	2.17	pg/ml	Irregular Menstruation
秦浩宇	3303605377	Male	10	Free testosterone	3.78	pg/ml	Precocious Puberty		高敏燕	3302753419	Female	38	Free testosterone	2.17	pg/ml	Irregular Menstruation
徐辅骏	2401341532	Male	10	Free testosterone	4.9	pg/ml	Precocious Puberty		周静	3302683406	Female	41	Free testosterone	2.17	pg/ml	Irregular Menstruation
胡圣栋	3302324963	Male	10	Free testosterone	5.32	pg/ml	Precocious Puberty		俞彩霞	3302921062	Female	43	Free testosterone	2.17	pg/ml	Irregular Menstruation
黄子轩	3302794727	Male	10	Free testosterone	5.46	pg/ml	Precocious Puberty		郦俊伍	3302880411	Female	44	Free testosterone	2.17	pg/ml	Irregular Menstruation
殷吉涛	3303527761	Male	11	Free testosterone	5.46	pg/ml	Precocious Puberty		朱继娜	3302382059	Female	41	Free testosterone	2.17	pg/ml	Irregular Menstruation
金楷鹏	3302983490	Male	11	Free testosterone	5.67	pg/ml	Precocious Puberty		吕海燕	3302168041	Female	52	Free testosterone	2.17	pg/ml	Irregular Menstruation
钱晨昊	3303618607	Male	11	Free testosterone	6.09	pg/ml	Precocious Puberty		惠鹏飞	3303089068	Female	38	Free testosterone	2.17	pg/ml	Irregular Menstruation
吴禹衡	3303329758	Male	11	Free testosterone	9.52	pg/ml	Precocious Puberty		李厦	3302511595	Female	46	Free testosterone	2.17	pg/ml	Irregular Menstruation
沈修齐	3303807223	Male	10	Free testosterone	10.08	pg/ml	Precocious Puberty		陈玲	3302300259	Female	36	Free testosterone	2.17	pg/ml	Irregular Menstruation
陈诺晗	3302570530	Male	10	Free testosterone	10.57	pg/ml	Precocious Puberty		王元元	3302510768	Female	27	Free testosterone	2.24	pg/ml	Irregular Menstruation
侯泽辰	3302308476	Male	12	Free testosterone	11.2	pg/ml	Precocious Puberty		吴晶琴	3303456041	Female	50	Free testosterone	2.24	pg/ml	Irregular Menstruation
沈修齐	3303807223	Male	10	Free testosterone	12.53	pg/ml	Precocious Puberty		喻梅	3301878538	Female	37	Free testosterone	2.24	pg/ml	Irregular Menstruation
唐智钊	3302897215	Male	11	Free testosterone	13.86	pg/ml	Precocious Puberty		陈丽燕	3302650076	Female	39	Free testosterone	2.24	pg/ml	Irregular Menstruation
丁奕淳	3301834567	Male	11	Free testosterone	18.9	pg/ml	Precocious Puberty		吕海燕	3302168041	Female	51	Free testosterone	2.24	pg/ml	Irregular Menstruation
胡意轩	3303179087	Male	12	Free testosterone	19.18	pg/ml	Precocious Puberty		蒋道芳	2400134342	Female	45	Free testosterone	2.24	pg/ml	Irregular Menstruation
詹皓钧	3303780196	Male	11	Free testosterone	19.39	pg/ml	Precocious Puberty		弓晓霞	3302382548	Female	37	Free testosterone	2.24	pg/ml	Irregular Menstruation
李羿辰	2401308203	Male	11	Free testosterone	19.81	pg/ml	Precocious Puberty		朱静煊	3302681993	Female	25	Free testosterone	2.24	pg/ml	Irregular Menstruation
孙恒硕	3301355766	Male	10	Free testosterone	20.3	pg/ml	Precocious Puberty		黄燕	3303150160	Female	41	Free testosterone	2.24	pg/ml	Irregular Menstruation
冯律安	3303642668	Male	11	Free testosterone	21.56	pg/ml	Precocious Puberty		李广影	3303741122	Female	33	Free testosterone	2.24	pg/ml	Irregular Menstruation
蔡哲宇	0001396225	Male	10	Free testosterone	22.33	pg/ml	Precocious Puberty		杨春芳	3302495993	Female	35	Free testosterone	2.24	pg/ml	Irregular Menstruation
薛鸣煜	0001364329	Male	11	Free testosterone	25.55	pg/ml	Precocious Puberty		龚琦	3302331445	Female	37	Free testosterone	2.24	pg/ml	Irregular Menstruation
鲍晟轩	3301642219	Male	10	Free testosterone	28.14	pg/ml	Precocious Puberty		刘怡婷	3303863273	Female	28	Free testosterone	2.24	pg/ml	Irregular Menstruation
冯律安	3303642668	Male	12	Free testosterone	28.98	pg/ml	Precocious Puberty		马琳	2401130741	Female	43	Free testosterone	2.31	pg/ml	Irregular Menstruation
冯律安	3303642668	Male	11	Free testosterone	30.87	pg/ml	Precocious Puberty		龚雪	3303854525	Female	26	Free testosterone	2.31	pg/ml	Irregular Menstruation
童一	3303764148	Male	13	Free testosterone	47.11	pg/ml	Precocious Puberty		肖欣	2300319655	Female	43	Free testosterone	2.31	pg/ml	Irregular Menstruation
邹毅博	3303344565	Male	10	Free testosterone	1.05	pg/ml	Short Stature		徐燕	3301552479	Female	45	Free testosterone	2.31	pg/ml	Irregular Menstruation
金俞屹	3302341531	Male	10	Free testosterone	1.05	pg/ml	Short Stature		许娟	3303004496	Female	46	Free testosterone	2.31	pg/ml	Irregular Menstruation
于鸿瑞	3301345695	Male	11	Free testosterone	1.33	pg/ml	Short Stature		鄢坤林	3303798115	Female	38	Free testosterone	2.31	pg/ml	Irregular Menstruation
金俞屹	3302341531	Male	10	Free testosterone	1.33	pg/ml	Short Stature		魏蕾	3303814901	Female	33	Free testosterone	2.31	pg/ml	Irregular Menstruation
马昕瑜	3301527125	Male	11	Free testosterone	1.4	pg/ml	Short Stature		王小艳	3302366081	Female	41	Free testosterone	2.31	pg/ml	Irregular Menstruation
王梓宸	3302805433	Male	10	Free testosterone	1.4	pg/ml	Short Stature		白静文	3303270950	Female	23	Free testosterone	2.31	pg/ml	Irregular Menstruation
周俊豪	3303806554	Male	11	Free testosterone	1.89	pg/ml	Short Stature		胥靖雯	3303850377	Female	24	Free testosterone	2.31	pg/ml	Irregular Menstruation
周洣可	3303151570	Male	10	Free testosterone	1.89	pg/ml	Short Stature		徐品珠	2401408913	Female	38	Free testosterone	2.31	pg/ml	Irregular Menstruation
张子铭	2400413914	Male	11	Free testosterone	2.17	pg/ml	Short Stature		赵永芳	3301944856	Female	50	Free testosterone	2.38	pg/ml	Irregular Menstruation
周洣可	3303385243	Male	9	Free testosterone	2.17	pg/ml	Short Stature		徐玉霞	3303765253	Female	36	Free testosterone	2.38	pg/ml	Irregular Menstruation
夏琰	3303699195	Male	13	Free testosterone	2.38	pg/ml	Short Stature		俞梦	3302480460	Female	30	Free testosterone	2.38	pg/ml	Irregular Menstruation
葛亦辰	3302248730	Male	10	Free testosterone	2.66	pg/ml	Short Stature		束正芹	3303067172	Female	28	Free testosterone	2.38	pg/ml	Irregular Menstruation
金俞屹	3302341531	Male	10	Free testosterone	2.8	pg/ml	Short Stature		宋芳	3302871823	Female	38	Free testosterone	2.38	pg/ml	Irregular Menstruation
吴贤恩	3302154415	Male	12	Free testosterone	3.64	pg/ml	Short Stature		颜四娥	3303721896	Female	23	Free testosterone	2.38	pg/ml	Irregular Menstruation
刘亦轩	2401344918	Male	11	Free testosterone	5.32	pg/ml	Short Stature		唐晓莹	3302323194	Female	41	Free testosterone	2.38	pg/ml	Irregular Menstruation
张哲	3302856650	Male	13	Free testosterone	5.39	pg/ml	Short Stature		王钊	3303385932	Female	28	Free testosterone	2.38	pg/ml	Irregular Menstruation
田文昊	3303856370	Male	11	Free testosterone	6.58	pg/ml	Short Stature		于清贤	3302486051	Female	27	Free testosterone	2.38	pg/ml	Irregular Menstruation
沈君菡	3303815941	Male	12	Free testosterone	7.63	pg/ml	Short Stature		冯伊敏	2401307226	Female	26	Free testosterone	2.45	pg/ml	Irregular Menstruation
李航宇	3303497208	Male	13	Free testosterone	11.13	pg/ml	Short Stature		张亚楠	2401171018	Female	31	Free testosterone	2.45	pg/ml	Irregular Menstruation
刘奕轩	3302510327	Male	11	Free testosterone	11.83	pg/ml	Short Stature		查倩倩	3302315375	Female	26	Free testosterone	2.45	pg/ml	Irregular Menstruation
杨晗宁	3302496604	Male	11	Free testosterone	12.04	pg/ml	Short Stature		姜瑜	3302312487	Female	25	Free testosterone	2.45	pg/ml	Irregular Menstruation
巩庆宇	3303385691	Male	14	Free testosterone	13.65	pg/ml	Short Stature		许钟升	2401738210	Female	47	Free testosterone	2.45	pg/ml	Irregular Menstruation
叶冠岑	3303653154	Male	11	Free testosterone	16.31	pg/ml	Short Stature		龚文婷	3303765614	Female	27	Free testosterone	2.45	pg/ml	Irregular Menstruation
华亦淳	3301302135	Male	13	Free testosterone	16.73	pg/ml	Short Stature		肖飞	3302804805	Female	31	Free testosterone	2.45	pg/ml	Irregular Menstruation
凌梓喧	3302584285	Male	11	Free testosterone	17.57	pg/ml	Short Stature		徐玲	3302496031	Female	38	Free testosterone	2.45	pg/ml	Irregular Menstruation
叶冠岑	3303653154	Male	12	Free testosterone	18.34	pg/ml	Short Stature		徐语浓	3303289794	Female	19	Free testosterone	2.45	pg/ml	Irregular Menstruation
李航宇	3303497208	Male	13	Free testosterone	18.69	pg/ml	Short Stature		芮沁怡	3303529503	Female	23	Free testosterone	2.45	pg/ml	Irregular Menstruation
顾博文	3303221968	Male	14	Free testosterone	19.81	pg/ml	Short Stature		杨晓红	3303865669	Female	40	Free testosterone	2.45	pg/ml	Irregular Menstruation
马翌轩	3303190417	Male	13	Free testosterone	21.07	pg/ml	Short Stature		张晨	3303818611	Female	24	Free testosterone	2.45	pg/ml	Irregular Menstruation
马翌轩	3303190417	Male	12	Free testosterone	30.94	pg/ml	Short Stature		秦金梦	3303547421	Female	25	Free testosterone	2.45	pg/ml	Irregular Menstruation
姜恭发	2401815255	Male	73	Free testosterone	1.4	pg/ml	Diabetes		曹晓	3302368483	Female	44	Free testosterone	2.45	pg/ml	Irregular Menstruation
杨淦森	2401300061	Male	80	Free testosterone	4.27	pg/ml	Diabetes		李晓燕	3302430566	Female	30	Free testosterone	2.52	pg/ml	Irregular Menstruation
杨淦森	2401300061	Male	80	Free testosterone	7.21	pg/ml	Diabetes		胡定琼	2401842632	Female	32	Free testosterone	2.52	pg/ml	Irregular Menstruation
李济安	0001358567	Male	15	Free testosterone	14.14	pg/ml	Diabetes		蒋小娟	2401869778	Female	45	Free testosterone	2.52	pg/ml	Irregular Menstruation
蔡永瑞	3302714162	Male	14	Free testosterone	19.81	pg/ml	Diabetes		陈春梅	3303322389	Female	47	Free testosterone	2.52	pg/ml	Irregular Menstruation
张志远	3303622629	Male	25	Free testosterone	30.03	pg/ml	Diabetes		郁怡婷	3301423289	Female	42	Free testosterone	2.52	pg/ml	Irregular Menstruation
董洲玮	3303151472	Male	13	Free testosterone	32.41	pg/ml	Diabetes		徐艳	3302886670	Female	39	Free testosterone	2.52	pg/ml	Irregular Menstruation
胡学成	3303848059	Male	26	Free testosterone	17.36	pg/ml	Hair Loss		李莎	3303210127	Female	22	Free testosterone	2.52	pg/ml	Irregular Menstruation
王文东	3302411191	Male	29	Free testosterone	19.11	pg/ml	Hair Loss		赵云红	3302473300	Female	49	Free testosterone	2.52	pg/ml	Irregular Menstruation
吴涛	2401776645	Male	29	Free testosterone	19.67	pg/ml	Hair Loss		杨婉淇	3301009468	Female	30	Free testosterone	2.52	pg/ml	Irregular Menstruation
董康	3303485155	Male	26	Free testosterone	21	pg/ml	Hair Loss		吴海霞	3302124165	Female	35	Free testosterone	2.52	pg/ml	Irregular Menstruation
田开锡	3302786690	Male	19	Free testosterone	21.21	pg/ml	Hair Loss		张雪梅	3302488719	Female	31	Free testosterone	2.52	pg/ml	Irregular Menstruation
张明宇	3303511270	Male	28	Free testosterone	21.56	pg/ml	Hair Loss		张艳	3301351632	Female	32	Free testosterone	2.52	pg/ml	Irregular Menstruation
蒋桢	3301966171	Male	37	Free testosterone	23.66	pg/ml	Hair Loss		张若楠	3302579369	Female	16	Free testosterone	2.52	pg/ml	Irregular Menstruation
俞学伟	3303550895	Male	25	Free testosterone	24.71	pg/ml	Hair Loss		张雅晴	3303811129	Female	24	Free testosterone	2.52	pg/ml	Irregular Menstruation
木沙别克·买买提	3303890898	Male	21	Free testosterone	24.78	pg/ml	Hair Loss		崔闪闪	2401424475	Female	33	Free testosterone	2.52	pg/ml	Irregular Menstruation
周鹏	3302694421	Male	22	Free testosterone	25.97	pg/ml	Hair Loss		陈欣宇	3303849033	Female	26	Free testosterone	2.52	pg/ml	Irregular Menstruation
王帝	3303133913	Male	29	Free testosterone	26.11	pg/ml	Hair Loss		杨予晗	3303864955	Female	22	Free testosterone	2.52	pg/ml	Irregular Menstruation
朱兵	3302345257	Male	35	Free testosterone	29.96	pg/ml	Hair Loss		秦双双	3303685824	Female	29	Free testosterone	2.59	pg/ml	Irregular Menstruation
吴永汉	3303510566	Male	32	Free testosterone	30.31	pg/ml	Hair Loss		周红	3303753154	Female	32	Free testosterone	2.59	pg/ml	Irregular Menstruation
支武涛	3301300634	Male	35	Free testosterone	30.59	pg/ml	Hair Loss		姜咏	3302439456	Female	25	Free testosterone	2.59	pg/ml	Irregular Menstruation
宋澄逸	3303691222	Male	27	Free testosterone	31.29	pg/ml	Hair Loss		范明霞	3303825275	Female	34	Free testosterone	2.59	pg/ml	Irregular Menstruation
王冯	3303033402	Male	23	Free testosterone	31.5	pg/ml	Hair Loss		鲁茜	2400098631	Female	35	Free testosterone	2.59	pg/ml	Irregular Menstruation
华俊杰	3302732078	Male	25	Free testosterone	33.11	pg/ml	Hair Loss		仲欣	3301515180	Female	32	Free testosterone	2.59	pg/ml	Irregular Menstruation
时敬洲	3302732946	Male	17	Free testosterone	33.32	pg/ml	Hair Loss		夏静	3303211624	Female	40	Free testosterone	2.59	pg/ml	Irregular Menstruation
王冯	3303033402	Male	24	Free testosterone	33.88	pg/ml	Hair Loss		倪梦娇	3302368373	Female	34	Free testosterone	2.59	pg/ml	Irregular Menstruation
李龙飞	3303858519	Male	36	Free testosterone	33.88	pg/ml	Hair Loss		朱连芳	3302518194	Female	37	Free testosterone	2.59	pg/ml	Irregular Menstruation
周中卫	3303759879	Male	24	Free testosterone	34.3	pg/ml	Hair Loss		徐美娜	3302487172	Female	19	Free testosterone	2.59	pg/ml	Irregular Menstruation
蒋华东	3302835798	Male	21	Free testosterone	34.58	pg/ml	Hair Loss		陈雅敏	3303806731	Female	46	Free testosterone	2.59	pg/ml	Irregular Menstruation
周希来	3302186395	Male	25	Free testosterone	34.58	pg/ml	Hair Loss		徐长娟	3302650585	Female	36	Free testosterone	2.59	pg/ml	Irregular Menstruation
翟向强	3303864003	Male	20	Free testosterone	39.34	pg/ml	Hair Loss		欧阳霞	3303846821	Female	45	Free testosterone	2.59	pg/ml	Irregular Menstruation
姜宇夫	3303740282	Male	28	Free testosterone	39.62	pg/ml	Hair Loss		张聿	3302327583	Female	37	Free testosterone	2.59	pg/ml	Irregular Menstruation
芮杰	3303853876	Male	27	Free testosterone	13.37	pg/ml	Androgenetic Alopecia		张燕	3302465956	Female	37	Free testosterone	2.59	pg/ml	Irregular Menstruation
王宾宾	3303303916	Male	41	Free testosterone	15.68	pg/ml	Androgenetic Alopecia		周倩云	3301973059	Female	30	Free testosterone	2.59	pg/ml	Irregular Menstruation
庄珂杰	3303195835	Male	31	Free testosterone	16.31	pg/ml	Androgenetic Alopecia		付贵荣	3302351075	Female	37	Free testosterone	2.59	pg/ml	Irregular Menstruation
崔旭阳	3302780927	Male	28	Free testosterone	17.57	pg/ml	Androgenetic Alopecia		陶涛	3302686527	Female	43	Free testosterone	2.59	pg/ml	Irregular Menstruation
万健	3302836324	Male	35	Free testosterone	17.92	pg/ml	Androgenetic Alopecia		张滢	3302400413	Female	33	Free testosterone	2.66	pg/ml	Irregular Menstruation
李金明	3302790138	Male	37	Free testosterone	18.9	pg/ml	Androgenetic Alopecia		吴正宇	3303492967	Female	46	Free testosterone	2.66	pg/ml	Irregular Menstruation
朱波	3302624490	Male	36	Free testosterone	20.3	pg/ml	Androgenetic Alopecia		丁舒	2400054235	Female	43	Free testosterone	2.66	pg/ml	Irregular Menstruation
潘中祥	3303799050	Male	32	Free testosterone	22.19	pg/ml	Androgenetic Alopecia		岳莉	3303352853	Female	41	Free testosterone	2.66	pg/ml	Irregular Menstruation
过泉圆	3302317282	Male	38	Free testosterone	22.82	pg/ml	Androgenetic Alopecia		卢红萍	3302594067	Female	37	Free testosterone	2.66	pg/ml	Irregular Menstruation
张佳楠	3303793436	Male	27	Free testosterone	23.03	pg/ml	Androgenetic Alopecia		王雪丽	3303748959	Female	22	Free testosterone	2.66	pg/ml	Irregular Menstruation
苗起超	3303705878	Male	25	Free testosterone	23.1	pg/ml	Androgenetic Alopecia		徐虹	3303558454	Female	32	Free testosterone	2.66	pg/ml	Irregular Menstruation
辛永澄	3302364225	Male	24	Free testosterone	23.31	pg/ml	Androgenetic Alopecia		孙小慧	3301680836	Female	35	Free testosterone	2.66	pg/ml	Irregular Menstruation
王勇	3303800947	Male	25	Free testosterone	23.38	pg/ml	Androgenetic Alopecia		钱含笑	3302506878	Female	31	Free testosterone	2.66	pg/ml	Irregular Menstruation
史朝军	3302742861	Male	42	Free testosterone	23.59	pg/ml	Androgenetic Alopecia		翁新圆	3303196595	Female	27	Free testosterone	2.66	pg/ml	Irregular Menstruation
王志伟	3302868684	Male	32	Free testosterone	23.66	pg/ml	Androgenetic Alopecia		陈培淼	3302681813	Female	33	Free testosterone	2.66	pg/ml	Irregular Menstruation
陈禹豪	3303777775	Male	20	Free testosterone	24.22	pg/ml	Androgenetic Alopecia		高静	2401742109	Female	31	Free testosterone	2.66	pg/ml	Irregular Menstruation
符锡龙	3303056200	Male	34	Free testosterone	24.43	pg/ml	Androgenetic Alopecia		周晓霞	3302473014	Female	47	Free testosterone	2.66	pg/ml	Irregular Menstruation
潘润	3303851114	Male	23	Free testosterone	24.92	pg/ml	Androgenetic Alopecia		陈朝思	3303871154	Female	40	Free testosterone	2.66	pg/ml	Irregular Menstruation
魏玉粮	3303769353	Male	32	Free testosterone	24.99	pg/ml	Androgenetic Alopecia		崔颖	3302418810	Female	35	Free testosterone	2.73	pg/ml	Irregular Menstruation
文伟	3303790033	Male	29	Free testosterone	25.69	pg/ml	Androgenetic Alopecia		贾微	3302808733	Female	38	Free testosterone	2.73	pg/ml	Irregular Menstruation
夏鑫杰	3302469688	Male	17	Free testosterone	26.04	pg/ml	Androgenetic Alopecia		殷斐	3302032731	Female	43	Free testosterone	2.73	pg/ml	Irregular Menstruation
周晨亮	3303764297	Male	24	Free testosterone	26.6	pg/ml	Androgenetic Alopecia		苏敏	3302785774	Female	29	Free testosterone	2.73	pg/ml	Irregular Menstruation
郜麒萱	3303870489	Male	20	Free testosterone	26.88	pg/ml	Androgenetic Alopecia		李丹	3303083002	Female	41	Free testosterone	2.73	pg/ml	Irregular Menstruation
张辉	2401290215	Male	28	Free testosterone	27.09	pg/ml	Androgenetic Alopecia		钱震	3303194860	Female	47	Free testosterone	2.73	pg/ml	Irregular Menstruation
俞小平	3302606769	Male	38	Free testosterone	27.37	pg/ml	Androgenetic Alopecia		潘颍	3301953479	Female	21	Free testosterone	2.73	pg/ml	Irregular Menstruation
江彪	3302659211	Male	31	Free testosterone	27.72	pg/ml	Androgenetic Alopecia		平菱倩	3303758962	Female	26	Free testosterone	2.73	pg/ml	Irregular Menstruation
余修蕖	3303804427	Male	25	Free testosterone	27.93	pg/ml	Androgenetic Alopecia		姚凯林	3302994116	Female	22	Free testosterone	2.73	pg/ml	Irregular Menstruation
陈磊	3303793733	Male	33	Free testosterone	29.54	pg/ml	Androgenetic Alopecia		田凤宝	3300208920	Female	40	Free testosterone	2.73	pg/ml	Irregular Menstruation
李鑫恺	3302968049	Male	21	Free testosterone	29.68	pg/ml	Androgenetic Alopecia		路思琪	3302697410	Female	30	Free testosterone	2.73	pg/ml	Irregular Menstruation
刘朋伟	3303325297	Male	20	Free testosterone	29.75	pg/ml	Androgenetic Alopecia		周丽军	3302451114	Female	35	Free testosterone	2.73	pg/ml	Irregular Menstruation
李佳远	3303557893	Male	24	Free testosterone	30.03	pg/ml	Androgenetic Alopecia		吴利红	3303771675	Female	42	Free testosterone	2.73	pg/ml	Irregular Menstruation
林鸿锋	3303656440	Male	27	Free testosterone	30.03	pg/ml	Androgenetic Alopecia		宋炜	3302571562	Female	38	Free testosterone	2.73	pg/ml	Irregular Menstruation
张正伟	3302395247	Male	39	Free testosterone	30.45	pg/ml	Androgenetic Alopecia		孙宁	3302690260	Female	21	Free testosterone	2.73	pg/ml	Irregular Menstruation
秦浩翔	3303807685	Male	27	Free testosterone	31.92	pg/ml	Androgenetic Alopecia		谈丽恒	3302746006	Female	46	Free testosterone	2.73	pg/ml	Irregular Menstruation
张林	3303019607	Male	26	Free testosterone	32.06	pg/ml	Androgenetic Alopecia		何春元	3302848928	Female	29	Free testosterone	2.8	pg/ml	Irregular Menstruation
唐国俊	3303307335	Male	20	Free testosterone	32.62	pg/ml	Androgenetic Alopecia		杨凯迪	3301949381	Female	30	Free testosterone	2.8	pg/ml	Irregular Menstruation
赵洪森	3302836030	Male	27	Free testosterone	33.11	pg/ml	Androgenetic Alopecia		杨群蜂	3303018061	Female	34	Free testosterone	2.8	pg/ml	Irregular Menstruation
陈超	3302568860	Male	32	Free testosterone	34.09	pg/ml	Androgenetic Alopecia		陈红	3302366733	Female	39	Free testosterone	2.8	pg/ml	Irregular Menstruation
罗乐乐	3303804028	Male	27	Free testosterone	34.58	pg/ml	Androgenetic Alopecia		张芸芳	3302733977	Female	41	Free testosterone	2.8	pg/ml	Irregular Menstruation
胡佳辉	3302692762	Male	27	Free testosterone	37.17	pg/ml	Androgenetic Alopecia		杨婷羽	3303513941	Female	36	Free testosterone	2.8	pg/ml	Irregular Menstruation
刘宗发	3303307312	Male	29	Free testosterone	37.8	pg/ml	Androgenetic Alopecia		芮力君	3302318770	Female	41	Free testosterone	2.8	pg/ml	Irregular Menstruation
刘景运	3303765116	Male	23	Free testosterone	40.18	pg/ml	Androgenetic Alopecia		朱慧娴	3301349012	Female	34	Free testosterone	2.8	pg/ml	Irregular Menstruation
李中洲	3303763021	Male	19	Free testosterone	48.02	pg/ml	Androgenetic Alopecia		庄瑶	3302889847	Female	47	Free testosterone	2.8	pg/ml	Irregular Menstruation
赵威	3303800136	Male	31	Free testosterone	60.27	pg/ml	Androgenetic Alopecia		曾秋倩	3303756782	Female	23	Free testosterone	2.8	pg/ml	Irregular Menstruation
张炳洪	0001388859	Male	61	Free testosterone	1.05	pg/ml	Hematuria		陈海秀	3302129011	Female	29	Free testosterone	2.8	pg/ml	Irregular Menstruation
吴世俊	0001364823	Male	73	Free testosterone	2.1	pg/ml	Hematuria		李玉冰	3303430625	Female	22	Free testosterone	2.8	pg/ml	Irregular Menstruation
杨国平	0001369377	Male	67	Free testosterone	2.24	pg/ml	Hematuria		孟珊	3302651378	Female	28	Free testosterone	2.8	pg/ml	Irregular Menstruation
汪凯平	0001397109	Male	65	Free testosterone	3.01	pg/ml	Hematuria		徐兰青	3302476554	Female	41	Free testosterone	2.8	pg/ml	Irregular Menstruation
钱忠家	0001392369	Male	76	Free testosterone	5.25	pg/ml	Hematuria		刘磊磊	3302468101	Female	43	Free testosterone	2.8	pg/ml	Irregular Menstruation
毛锦生	0001365547	Male	73	Free testosterone	17.29	pg/ml	Hematuria		俞淼	3303464959	Female	47	Free testosterone	2.8	pg/ml	Irregular Menstruation
於澄	0001345487	Male	67	Free testosterone	20.16	pg/ml	Hematuria		秦金梦	3303547421	Female	25	Free testosterone	2.8	pg/ml	Irregular Menstruation
孙若浩	0001331368	Male	83	Free testosterone	22.68	pg/ml	Hematuria		崔燕妮	3302930407	Female	32	Free testosterone	2.8	pg/ml	Irregular Menstruation
张国昌	0001347938	Male	61	Free testosterone	35.63	pg/ml	Hematuria		肖紫薇	3303412196	Female	25	Free testosterone	2.8	pg/ml	Irregular Menstruation
冯阿五	0001360197	Male	73	Free testosterone	44.17	pg/ml	Hematuria		陈雨露	3302784252	Female	26	Free testosterone	2.8	pg/ml	Irregular Menstruation
久郎	3302830646	Male	20	Free testosterone	19.6	pg/ml	Seborrheic Alopecia		李文静	3303561313	Female	20	Free testosterone	2.8	pg/ml	Irregular Menstruation
杨秀周	3303188567	Male	25	Free testosterone	20.44	pg/ml	Seborrheic Alopecia		丁碧琪	3302579715	Female	25	Free testosterone	2.8	pg/ml	Irregular Menstruation
张添贺	3302695726	Male	21	Free testosterone	24.15	pg/ml	Seborrheic Alopecia		陈思	3302447788	Female	38	Free testosterone	2.8	pg/ml	Irregular Menstruation
何兴亮	3303824358	Male	18	Free testosterone	25.9	pg/ml	Seborrheic Alopecia		张秋梅	3303115341	Female	34	Free testosterone	2.87	pg/ml	Irregular Menstruation
陶翔	3303488212	Male	22	Free testosterone	30.59	pg/ml	Seborrheic Alopecia		杨佳	2401402501	Female	39	Free testosterone	2.87	pg/ml	Irregular Menstruation
张弛	3303080088	Male	25	Free testosterone	31.29	pg/ml	Seborrheic Alopecia		李文娜	2401739904	Female	34	Free testosterone	2.87	pg/ml	Irregular Menstruation
雷翔飞	3303683697	Male	19	Free testosterone	35.91	pg/ml	Seborrheic Alopecia		缪瑛莹	3301650178	Female	32	Free testosterone	2.87	pg/ml	Irregular Menstruation
兰智	3302319041	Male	24	Free testosterone	40.32	pg/ml	Seborrheic Alopecia		程佳	2401628682	Female	31	Free testosterone	2.87	pg/ml	Irregular Menstruation
									方雪	3301841459	Female	33	Free testosterone	2.87	pg/ml	Irregular Menstruation
									叶莉	2401881038	Female	48	Free testosterone	2.87	pg/ml	Irregular Menstruation
									车璐彦	3302629986	Female	42	Free testosterone	2.87	pg/ml	Irregular Menstruation
									陶琦	3303099996	Female	30	Free testosterone	2.87	pg/ml	Irregular Menstruation
									付玉娇	3302929666	Female	36	Free testosterone	2.87	pg/ml	Irregular Menstruation
									耿志梅	3303888294	Female	32	Free testosterone	2.87	pg/ml	Irregular Menstruation
									潘宇明	3302510617	Female	28	Free testosterone	2.94	pg/ml	Irregular Menstruation
									赵新雨	3302703339	Female	26	Free testosterone	2.94	pg/ml	Irregular Menstruation
									吴春林	3302338949	Female	42	Free testosterone	2.94	pg/ml	Irregular Menstruation
									张翀	3302314437	Female	27	Free testosterone	2.94	pg/ml	Irregular Menstruation
									徐海燕	3303822442	Female	30	Free testosterone	2.94	pg/ml	Irregular Menstruation
									严炜敏	3302670483	Female	24	Free testosterone	2.94	pg/ml	Irregular Menstruation
									黄明丽	3301253218	Female	43	Free testosterone	2.94	pg/ml	Irregular Menstruation
									莫昱	3302783137	Female	20	Free testosterone	2.94	pg/ml	Irregular Menstruation
									沈亭妤	3303382155	Female	25	Free testosterone	2.94	pg/ml	Irregular Menstruation
									谢慧琴	2401009426	Female	42	Free testosterone	2.94	pg/ml	Irregular Menstruation
									李德兰	3303792964	Female	31	Free testosterone	2.94	pg/ml	Irregular Menstruation
									独冉	3302547573	Female	34	Free testosterone	2.94	pg/ml	Irregular Menstruation
									李彩巧	3303561675	Female	40	Free testosterone	2.94	pg/ml	Irregular Menstruation
									李静华	3302518033	Female	35	Free testosterone	2.94	pg/ml	Irregular Menstruation
									芮琦	3302693529	Female	33	Free testosterone	2.94	pg/ml	Irregular Menstruation
									曾婷	3302662660	Female	33	Free testosterone	2.94	pg/ml	Irregular Menstruation
									曾婉依	3302904181	Female	16	Free testosterone	2.94	pg/ml	Irregular Menstruation
									邢旭	3303772794	Female	22	Free testosterone	3.01	pg/ml	Irregular Menstruation
									甄翔惠	3303818700	Female	26	Free testosterone	3.01	pg/ml	Irregular Menstruation
									李欢	3302356326	Female	29	Free testosterone	3.01	pg/ml	Irregular Menstruation
									宦紫嫣	3302647261	Female	26	Free testosterone	3.01	pg/ml	Irregular Menstruation
									卢龙华	3303702027	Female	27	Free testosterone	3.01	pg/ml	Irregular Menstruation
									王爱萍	3303845496	Female	44	Free testosterone	3.01	pg/ml	Irregular Menstruation
									刘思涵	3303866492	Female	27	Free testosterone	3.01	pg/ml	Irregular Menstruation
									梁昌会	2401404891	Female	40	Free testosterone	3.01	pg/ml	Irregular Menstruation
									王宇杰	3303693100	Female	18	Free testosterone	3.01	pg/ml	Irregular Menstruation
									万里希	3302490483	Female	27	Free testosterone	3.01	pg/ml	Irregular Menstruation
									朱红玲	3303520511	Female	37	Free testosterone	3.01	pg/ml	Irregular Menstruation
									董馨悦	3302634123	Female	17	Free testosterone	3.01	pg/ml	Irregular Menstruation
									周晓喻	3303811377	Female	17	Free testosterone	3.01	pg/ml	Irregular Menstruation
									周玲玲	3302540214	Female	33	Free testosterone	3.01	pg/ml	Irregular Menstruation
									白英靖	3303827202	Female	27	Free testosterone	3.01	pg/ml	Irregular Menstruation
									许倩	3303332092	Female	27	Free testosterone	3.01	pg/ml	Irregular Menstruation
									熊晓倩	3303537721	Female	26	Free testosterone	3.01	pg/ml	Irregular Menstruation
									高梅清	3302323350	Female	19	Free testosterone	3.01	pg/ml	Irregular Menstruation
									郭丽	3301865848	Female	36	Free testosterone	3.01	pg/ml	Irregular Menstruation
									徐婷婷	2401747539	Female	30	Free testosterone	3.08	pg/ml	Irregular Menstruation
									吴天瑶	3302748796	Female	25	Free testosterone	3.08	pg/ml	Irregular Menstruation
									徐茜彧	3303494828	Female	27	Free testosterone	3.08	pg/ml	Irregular Menstruation
									徐璟姣	3302607135	Female	33	Free testosterone	3.08	pg/ml	Irregular Menstruation
									沈欣羽	3303761063	Female	20	Free testosterone	3.08	pg/ml	Irregular Menstruation
									陆克思雨	3302668578	Female	27	Free testosterone	3.08	pg/ml	Irregular Menstruation
									普云菊	3303710586	Female	24	Free testosterone	3.08	pg/ml	Irregular Menstruation
									廖灵果	3303787781	Female	29	Free testosterone	3.08	pg/ml	Irregular Menstruation
									黄静怡	3303601946	Female	19	Free testosterone	3.08	pg/ml	Irregular Menstruation
									解晓健	3303642866	Female	24	Free testosterone	3.08	pg/ml	Irregular Menstruation
									夏语桐	3302367904	Female	15	Free testosterone	3.08	pg/ml	Irregular Menstruation
									江晨瑜	3302398656	Female	27	Free testosterone	3.08	pg/ml	Irregular Menstruation
									罗保平	3302301645	Female	46	Free testosterone	3.08	pg/ml	Irregular Menstruation
									乔洁	3302802284	Female	31	Free testosterone	3.08	pg/ml	Irregular Menstruation
									王玉涵	3303880525	Female	22	Free testosterone	3.08	pg/ml	Irregular Menstruation
									陆倩倩	3303618802	Female	24	Free testosterone	3.15	pg/ml	Irregular Menstruation
									练暕	3303341051	Female	36	Free testosterone	3.15	pg/ml	Irregular Menstruation
									赵艳	3303827970	Female	26	Free testosterone	3.15	pg/ml	Irregular Menstruation
									包爱芬	2401146820	Female	46	Free testosterone	3.15	pg/ml	Irregular Menstruation
									刘欣鑫	3303409341	Female	24	Free testosterone	3.15	pg/ml	Irregular Menstruation
									王张莹	3302596896	Female	23	Free testosterone	3.15	pg/ml	Irregular Menstruation
									雷叶	3303062336	Female	32	Free testosterone	3.22	pg/ml	Irregular Menstruation
									高婷婷	2400813297	Female	41	Free testosterone	3.22	pg/ml	Irregular Menstruation
									王雯	3303830216	Female	29	Free testosterone	3.22	pg/ml	Irregular Menstruation
									朱艳	3301395469	Female	49	Free testosterone	3.22	pg/ml	Irregular Menstruation
									王静	3303769264	Female	48	Free testosterone	3.22	pg/ml	Irregular Menstruation
									钱飞飞	3302327419	Female	46	Free testosterone	3.22	pg/ml	Irregular Menstruation
									周文	3302420236	Female	26	Free testosterone	3.22	pg/ml	Irregular Menstruation
									宋函默	3302308269	Female	42	Free testosterone	3.22	pg/ml	Irregular Menstruation
									于维淼	3301322956	Female	29	Free testosterone	3.22	pg/ml	Irregular Menstruation
									胡亚男	3302312812	Female	26	Free testosterone	3.22	pg/ml	Irregular Menstruation
									周镕镕	3303605066	Female	29	Free testosterone	3.22	pg/ml	Irregular Menstruation
									王玮	3303852705	Female	30	Free testosterone	3.22	pg/ml	Irregular Menstruation
									周秋珏	3303491691	Female	26	Free testosterone	3.22	pg/ml	Irregular Menstruation
									高乙萱	3303809143	Female	18	Free testosterone	3.22	pg/ml	Irregular Menstruation
									陈蕾	3301510971	Female	28	Free testosterone	3.29	pg/ml	Irregular Menstruation
									薛智蓓	3302951839	Female	28	Free testosterone	3.29	pg/ml	Irregular Menstruation
									周凤敏	3303793910	Female	30	Free testosterone	3.29	pg/ml	Irregular Menstruation
									王海颜	3303543266	Female	43	Free testosterone	3.29	pg/ml	Irregular Menstruation
									孟海霞	3302406092	Female	41	Free testosterone	3.29	pg/ml	Irregular Menstruation
									蒋秋霞	3301308502	Female	45	Free testosterone	3.29	pg/ml	Irregular Menstruation
									杨雯	3302522245	Female	48	Free testosterone	3.29	pg/ml	Irregular Menstruation
									朱瑛	3301426494	Female	35	Free testosterone	3.29	pg/ml	Irregular Menstruation
									钱士雨	3302313594	Female	29	Free testosterone	3.29	pg/ml	Irregular Menstruation
									冯程程	3303786716	Female	29	Free testosterone	3.29	pg/ml	Irregular Menstruation
									沈子禾	3303821957	Female	13	Free testosterone	3.29	pg/ml	Irregular Menstruation
									候金花	3303233359	Female	45	Free testosterone	3.29	pg/ml	Irregular Menstruation
									贾金妹	3302652365	Female	45	Free testosterone	3.29	pg/ml	Irregular Menstruation
									张庭庭	3303436415	Female	36	Free testosterone	3.29	pg/ml	Irregular Menstruation
									刘晓童	3303404676	Female	35	Free testosterone	3.29	pg/ml	Irregular Menstruation
									张论	3303862176	Female	30	Free testosterone	3.29	pg/ml	Irregular Menstruation
									吴心怡	2401117503	Female	29	Free testosterone	3.29	pg/ml	Irregular Menstruation
									郑洁	3302664107	Female	22	Free testosterone	3.29	pg/ml	Irregular Menstruation
									杜美萱	3303744794	Female	22	Free testosterone	3.29	pg/ml	Irregular Menstruation
									邱雪	3303625524	Female	21	Free testosterone	3.29	pg/ml	Irregular Menstruation
									吴梦娜	3301725891	Female	34	Free testosterone	3.36	pg/ml	Irregular Menstruation
									陈佳璐	2400061447	Female	19	Free testosterone	3.36	pg/ml	Irregular Menstruation
									张改妮	3303187839	Female	28	Free testosterone	3.36	pg/ml	Irregular Menstruation
									刘畅	3303115700	Female	25	Free testosterone	3.36	pg/ml	Irregular Menstruation
									施佳君	3301722414	Female	35	Free testosterone	3.36	pg/ml	Irregular Menstruation
									周燕雯	3302355254	Female	33	Free testosterone	3.36	pg/ml	Irregular Menstruation
									孟文燕	3302447296	Female	37	Free testosterone	3.36	pg/ml	Irregular Menstruation
									张洪泽	3302343376	Female	33	Free testosterone	3.36	pg/ml	Irregular Menstruation
									冀静静	3303465901	Female	33	Free testosterone	3.36	pg/ml	Irregular Menstruation
									虞乐雯	3303826106	Female	27	Free testosterone	3.36	pg/ml	Irregular Menstruation
									陈欣雨	3302502027	Female	22	Free testosterone	3.36	pg/ml	Irregular Menstruation
									吴梦娜	3301725891	Female	34	Free testosterone	3.43	pg/ml	Irregular Menstruation
									陈舒勤	3303146411	Female	27	Free testosterone	3.43	pg/ml	Irregular Menstruation
									唐陈源	3302555591	Female	35	Free testosterone	3.43	pg/ml	Irregular Menstruation
									吴芬芬	3303260089	Female	37	Free testosterone	3.43	pg/ml	Irregular Menstruation
									陈敏芳	3301417776	Female	47	Free testosterone	3.43	pg/ml	Irregular Menstruation
									林昕	3302972674	Female	26	Free testosterone	3.43	pg/ml	Irregular Menstruation
									杜彤	2401386105	Female	25	Free testosterone	3.43	pg/ml	Irregular Menstruation
									张娴	3303818476	Female	47	Free testosterone	3.43	pg/ml	Irregular Menstruation
									陈康兰	3302293948	Female	37	Free testosterone	3.43	pg/ml	Irregular Menstruation
									夏艳艳	3302361371	Female	41	Free testosterone	3.43	pg/ml	Irregular Menstruation
									叶苗苗	3303833114	Female	23	Free testosterone	3.43	pg/ml	Irregular Menstruation
									倪晨	3303626249	Female	27	Free testosterone	3.43	pg/ml	Irregular Menstruation
									朱瑛	3302774759	Female	43	Free testosterone	3.43	pg/ml	Irregular Menstruation
									刘伟岩	3302912073	Female	42	Free testosterone	3.43	pg/ml	Irregular Menstruation
									刘碧白	2401297828	Female	34	Free testosterone	3.43	pg/ml	Irregular Menstruation
									蔡心瑶	3303764499	Female	22	Free testosterone	3.5	pg/ml	Irregular Menstruation
									高歌	3303484567	Female	28	Free testosterone	3.5	pg/ml	Irregular Menstruation
									陈卫萍	3302587637	Female	43	Free testosterone	3.5	pg/ml	Irregular Menstruation
									周小燕	3303798803	Female	41	Free testosterone	3.5	pg/ml	Irregular Menstruation
									朱虹	3303663712	Female	42	Free testosterone	3.5	pg/ml	Irregular Menstruation
									李源	3302382439	Female	35	Free testosterone	3.5	pg/ml	Irregular Menstruation
									王瑶	3303058870	Female	13	Free testosterone	3.5	pg/ml	Irregular Menstruation
									俞琳	2401808210	Female	35	Free testosterone	3.5	pg/ml	Irregular Menstruation
									聂萍	3302930445	Female	38	Free testosterone	3.5	pg/ml	Irregular Menstruation
									杨月月	3302390383	Female	31	Free testosterone	3.5	pg/ml	Irregular Menstruation
									王金路	3302327426	Female	45	Free testosterone	3.5	pg/ml	Irregular Menstruation
									张铭	3301687600	Female	36	Free testosterone	3.57	pg/ml	Irregular Menstruation
									张佳慧	3303289975	Female	26	Free testosterone	3.57	pg/ml	Irregular Menstruation
									张予嘉	3302353701	Female	31	Free testosterone	3.57	pg/ml	Irregular Menstruation
									沈燕君	3303027272	Female	43	Free testosterone	3.57	pg/ml	Irregular Menstruation
									蒯欣初	3303746759	Female	34	Free testosterone	3.57	pg/ml	Irregular Menstruation
									陈子玥	3303750955	Female	22	Free testosterone	3.57	pg/ml	Irregular Menstruation
									夏丽萍	3303722669	Female	39	Free testosterone	3.57	pg/ml	Irregular Menstruation
									顾晨枫	2401165175	Female	31	Free testosterone	3.57	pg/ml	Irregular Menstruation
									肖林	3303816891	Female	26	Free testosterone	3.57	pg/ml	Irregular Menstruation
									王婷	2400044777	Female	41	Free testosterone	3.57	pg/ml	Irregular Menstruation
									周君霖	3302528660	Female	34	Free testosterone	3.57	pg/ml	Irregular Menstruation
									顾文婷	3302628231	Female	23	Free testosterone	3.57	pg/ml	Irregular Menstruation
									何雨晴	3303476268	Female	20	Free testosterone	3.57	pg/ml	Irregular Menstruation
									过梦诞	3303339537	Female	25	Free testosterone	3.57	pg/ml	Irregular Menstruation
									周雯妍	3303886098	Female	19	Free testosterone	3.57	pg/ml	Irregular Menstruation
									彭雨荷	3303782656	Female	23	Free testosterone	3.64	pg/ml	Irregular Menstruation
									顾硕	2400350770	Female	35	Free testosterone	3.64	pg/ml	Irregular Menstruation
									王丹锋	3302617772	Female	37	Free testosterone	3.64	pg/ml	Irregular Menstruation
									张予嘉	3302353701	Female	30	Free testosterone	3.64	pg/ml	Irregular Menstruation
									杨晨	3302576904	Female	24	Free testosterone	3.64	pg/ml	Irregular Menstruation
									顾雨婷	2401872164	Female	28	Free testosterone	3.64	pg/ml	Irregular Menstruation
									陈丽华	3301916466	Female	40	Free testosterone	3.64	pg/ml	Irregular Menstruation
									吕畅	3302325032	Female	42	Free testosterone	3.64	pg/ml	Irregular Menstruation
									严子钰	3303886580	Female	24	Free testosterone	3.64	pg/ml	Irregular Menstruation
									马青青	3302664617	Female	29	Free testosterone	3.71	pg/ml	Irregular Menstruation
									陆紫菁	3302291673	Female	26	Free testosterone	3.71	pg/ml	Irregular Menstruation
									徐瑛	3302330490	Female	35	Free testosterone	3.71	pg/ml	Irregular Menstruation
									严天妤	3302715787	Female	26	Free testosterone	3.71	pg/ml	Irregular Menstruation
									周晓慧	3302299010	Female	30	Free testosterone	3.71	pg/ml	Irregular Menstruation
									陈姗	3302671702	Female	29	Free testosterone	3.71	pg/ml	Irregular Menstruation
									缪柯言	3303857477	Female	22	Free testosterone	3.71	pg/ml	Irregular Menstruation
									杨雨虹	3303852008	Female	26	Free testosterone	3.71	pg/ml	Irregular Menstruation
									强菁	2400619559	Female	35	Free testosterone	3.78	pg/ml	Irregular Menstruation
									战文清	3302447523	Female	28	Free testosterone	3.78	pg/ml	Irregular Menstruation
									王唯	3302137519	Female	24	Free testosterone	3.78	pg/ml	Irregular Menstruation
									王栋	3302718445	Female	30	Free testosterone	3.78	pg/ml	Irregular Menstruation
									罗渊	3302996671	Female	34	Free testosterone	3.78	pg/ml	Irregular Menstruation
									王璐	3303153486	Female	24	Free testosterone	3.78	pg/ml	Irregular Menstruation
									梅唐妍	3303785887	Female	15	Free testosterone	3.78	pg/ml	Irregular Menstruation
									强安琦	3303564202	Female	23	Free testosterone	3.78	pg/ml	Irregular Menstruation
									唐玲	3303016622	Female	27	Free testosterone	3.78	pg/ml	Irregular Menstruation
									郑艳兰	3303876954	Female	27	Free testosterone	3.78	pg/ml	Irregular Menstruation
									李海薇	3303162025	Female	24	Free testosterone	3.85	pg/ml	Irregular Menstruation
									盛叶	2401846322	Female	32	Free testosterone	3.85	pg/ml	Irregular Menstruation
									史秀	3303498182	Female	23	Free testosterone	3.85	pg/ml	Irregular Menstruation
									周宋伊娃	3303268575	Female	22	Free testosterone	3.85	pg/ml	Irregular Menstruation
									张丽燕	3303722541	Female	31	Free testosterone	3.85	pg/ml	Irregular Menstruation
									沈燕芳	3302326715	Female	33	Free testosterone	3.92	pg/ml	Irregular Menstruation
									邹双程	3303576504	Female	20	Free testosterone	3.92	pg/ml	Irregular Menstruation
									刘思涵	3303866492	Female	27	Free testosterone	3.92	pg/ml	Irregular Menstruation
									袁晓云	3301344638	Female	49	Free testosterone	3.92	pg/ml	Irregular Menstruation
									吴仪	3303106022	Female	26	Free testosterone	3.92	pg/ml	Irregular Menstruation
									朱婷宇	3303118721	Female	21	Free testosterone	3.92	pg/ml	Irregular Menstruation
									蔡芷晴	3302828860	Female	21	Free testosterone	3.92	pg/ml	Irregular Menstruation
									许菁	2400197363	Female	34	Free testosterone	3.99	pg/ml	Irregular Menstruation
									文丽丽	3303794116	Female	32	Free testosterone	3.99	pg/ml	Irregular Menstruation
									周心蔚	2401305527	Female	37	Free testosterone	3.99	pg/ml	Irregular Menstruation
									刘琴	3301645158	Female	39	Free testosterone	3.99	pg/ml	Irregular Menstruation
									曹静	3303377800	Female	35	Free testosterone	3.99	pg/ml	Irregular Menstruation
									杨凤仪	3303455614	Female	16	Free testosterone	3.99	pg/ml	Irregular Menstruation
									李央	3302152418	Female	31	Free testosterone	3.99	pg/ml	Irregular Menstruation
									周晓慧	3302299010	Female	30	Free testosterone	3.99	pg/ml	Irregular Menstruation
									李文婧	3301697094	Female	28	Free testosterone	3.99	pg/ml	Irregular Menstruation
									俞雪岑	3302692701	Female	39	Free testosterone	3.99	pg/ml	Irregular Menstruation
									朱宇晴	3303832844	Female	21	Free testosterone	3.99	pg/ml	Irregular Menstruation
									胡晨	3303316021	Female	37	Free testosterone	3.99	pg/ml	Irregular Menstruation
									胡蕴涵	3301438274	Female	16	Free testosterone	3.99	pg/ml	Irregular Menstruation
									李颖	3302269370	Female	29	Free testosterone	4.06	pg/ml	Irregular Menstruation
									孙璎珏	3302343383	Female	35	Free testosterone	4.06	pg/ml	Irregular Menstruation
									毛澄阳	3303466593	Female	30	Free testosterone	4.06	pg/ml	Irregular Menstruation
									孔繁潇	3303758744	Female	24	Free testosterone	4.06	pg/ml	Irregular Menstruation
									丁辰宸	3303552246	Female	16	Free testosterone	4.06	pg/ml	Irregular Menstruation
									董文芊	3303813894	Female	20	Free testosterone	4.06	pg/ml	Irregular Menstruation
									王思翔	3303625092	Female	23	Free testosterone	4.06	pg/ml	Irregular Menstruation
									唐鑫烨	3303709145	Female	21	Free testosterone	4.06	pg/ml	Irregular Menstruation
									王影	3303828126	Female	25	Free testosterone	4.06	pg/ml	Irregular Menstruation
									黄欢	3302518283	Female	36	Free testosterone	4.06	pg/ml	Irregular Menstruation
									王韦雯	3302294940	Female	35	Free testosterone	4.06	pg/ml	Irregular Menstruation
									孙倩玲	3302496032	Female	36	Free testosterone	4.13	pg/ml	Irregular Menstruation
									张思佳	3302307866	Female	19	Free testosterone	4.13	pg/ml	Irregular Menstruation
									沈雪燕	3302543931	Female	42	Free testosterone	4.13	pg/ml	Irregular Menstruation
									汪国庆	3302339268	Female	28	Free testosterone	4.13	pg/ml	Irregular Menstruation
									王琦	3302811228	Female	43	Free testosterone	4.13	pg/ml	Irregular Menstruation
									冯丹萍	3302364787	Female	33	Free testosterone	4.13	pg/ml	Irregular Menstruation
									孙文静	3303649159	Female	31	Free testosterone	4.13	pg/ml	Irregular Menstruation
									蔡梦	3302570684	Female	38	Free testosterone	4.13	pg/ml	Irregular Menstruation
									陈杨	3302805064	Female	29	Free testosterone	4.13	pg/ml	Irregular Menstruation
									王丹锋	3302617772	Female	37	Free testosterone	4.13	pg/ml	Irregular Menstruation
									刘蕾	3303220910	Female	27	Free testosterone	4.13	pg/ml	Irregular Menstruation
									张利珍	3302765019	Female	27	Free testosterone	4.13	pg/ml	Irregular Menstruation
									陈芸	3302578011	Female	33	Free testosterone	4.2	pg/ml	Irregular Menstruation
									曹静	3303377800	Female	34	Free testosterone	4.2	pg/ml	Irregular Menstruation
									陈瑞	3302665131	Female	28	Free testosterone	4.2	pg/ml	Irregular Menstruation
									袁晓云	3301344638	Female	48	Free testosterone	4.2	pg/ml	Irregular Menstruation
									华晨曦	3303601063	Female	24	Free testosterone	4.2	pg/ml	Irregular Menstruation
									吴海慧	3303364685	Female	31	Free testosterone	4.2	pg/ml	Irregular Menstruation
									吴虹颖	3303497092	Female	28	Free testosterone	4.2	pg/ml	Irregular Menstruation
									吴圣暄	3303744240	Female	18	Free testosterone	4.2	pg/ml	Irregular Menstruation
									王小荣	3303677364	Female	44	Free testosterone	4.2	pg/ml	Irregular Menstruation
									柴文馨	3303823859	Female	19	Free testosterone	4.2	pg/ml	Irregular Menstruation
									奚子蕙	3302226004	Female	15	Free testosterone	4.2	pg/ml	Irregular Menstruation
									程晶晶	3303177846	Female	27	Free testosterone	4.2	pg/ml	Irregular Menstruation
									秘金灿	3303617222	Female	23	Free testosterone	4.2	pg/ml	Irregular Menstruation
									张青红	3302515172	Female	35	Free testosterone	4.2	pg/ml	Irregular Menstruation
									刘苏阳	3303787876	Female	21	Free testosterone	4.27	pg/ml	Irregular Menstruation
									成茜	3302648811	Female	27	Free testosterone	4.27	pg/ml	Irregular Menstruation
									周林	3303835953	Female	22	Free testosterone	4.27	pg/ml	Irregular Menstruation
									宋昕宇	3302677254	Female	27	Free testosterone	4.27	pg/ml	Irregular Menstruation
									李晨悦	3301670395	Female	30	Free testosterone	4.27	pg/ml	Irregular Menstruation
									王琳	3302384205	Female	33	Free testosterone	4.27	pg/ml	Irregular Menstruation
									王一伊	3303483205	Female	21	Free testosterone	4.27	pg/ml	Irregular Menstruation
									张雅娴	3303729219	Female	18	Free testosterone	4.34	pg/ml	Irregular Menstruation
									朱静娴	3303767242	Female	29	Free testosterone	4.34	pg/ml	Irregular Menstruation
									钱雪妹	3301746334	Female	28	Free testosterone	4.34	pg/ml	Irregular Menstruation
									丁文文	3303768680	Female	33	Free testosterone	4.34	pg/ml	Irregular Menstruation
									王筱淋	3303229432	Female	20	Free testosterone	4.34	pg/ml	Irregular Menstruation
									李宗红	3303501994	Female	26	Free testosterone	4.34	pg/ml	Irregular Menstruation
									罗正轩	3302235733	Female	22	Free testosterone	4.34	pg/ml	Irregular Menstruation
									梅南	3303745720	Female	20	Free testosterone	4.41	pg/ml	Irregular Menstruation
									胡扬雪	2401152404	Female	34	Free testosterone	4.41	pg/ml	Irregular Menstruation
									王慧瑶	3303186114	Female	18	Free testosterone	4.41	pg/ml	Irregular Menstruation
									张颖	3303209048	Female	39	Free testosterone	4.41	pg/ml	Irregular Menstruation
									秦琳	3303431964	Female	36	Free testosterone	4.41	pg/ml	Irregular Menstruation
									刘瑞	3303531558	Female	23	Free testosterone	4.41	pg/ml	Irregular Menstruation
									龚纹萱	3303551761	Female	20	Free testosterone	4.41	pg/ml	Irregular Menstruation
									竺小叶	3302573794	Female	27	Free testosterone	4.41	pg/ml	Irregular Menstruation
									王慧	3302692172	Female	41	Free testosterone	4.48	pg/ml	Irregular Menstruation
									桑同庆	3303826922	Female	27	Free testosterone	4.48	pg/ml	Irregular Menstruation
									徐婷婷	3303854453	Female	35	Free testosterone	4.48	pg/ml	Irregular Menstruation
									王悦	3303829073	Female	29	Free testosterone	4.48	pg/ml	Irregular Menstruation
									杨江云	3302365529	Female	32	Free testosterone	4.48	pg/ml	Irregular Menstruation
									陆蕴悦	3302045757	Female	33	Free testosterone	4.48	pg/ml	Irregular Menstruation
									田娇	3301827402	Female	35	Free testosterone	4.48	pg/ml	Irregular Menstruation
									朱相米	3303751781	Female	15	Free testosterone	4.55	pg/ml	Irregular Menstruation
									吴怡然	3303079796	Female	21	Free testosterone	4.55	pg/ml	Irregular Menstruation
									张晓梅	3302657535	Female	35	Free testosterone	4.55	pg/ml	Irregular Menstruation
									李昕炫	3303798527	Female	22	Free testosterone	4.55	pg/ml	Irregular Menstruation
									张一芯	3303608458	Female	38	Free testosterone	4.55	pg/ml	Irregular Menstruation
									华希锐	3302488292	Female	23	Free testosterone	4.55	pg/ml	Irregular Menstruation
									丁丽	3303735450	Female	20	Free testosterone	4.62	pg/ml	Irregular Menstruation
									胡敏	3302930511	Female	29	Free testosterone	4.62	pg/ml	Irregular Menstruation
									任玉霞	3303882015	Female	40	Free testosterone	4.62	pg/ml	Irregular Menstruation
									袁梦迪	3302450759	Female	23	Free testosterone	4.62	pg/ml	Irregular Menstruation
									冯诗佳	3303036229	Female	26	Free testosterone	4.62	pg/ml	Irregular Menstruation
									吕欣颖	3303850569	Female	19	Free testosterone	4.62	pg/ml	Irregular Menstruation
									徐子清	2400045143	Female	18	Free testosterone	4.69	pg/ml	Irregular Menstruation
									冼玲玲	3303797358	Female	27	Free testosterone	4.69	pg/ml	Irregular Menstruation
									庞笑笑	3301619945	Female	20	Free testosterone	4.69	pg/ml	Irregular Menstruation
									张丽	3302697084	Female	27	Free testosterone	4.69	pg/ml	Irregular Menstruation
									叶佳妙	3301448066	Female	32	Free testosterone	4.69	pg/ml	Irregular Menstruation
									刘婉婷	3303166579	Female	23	Free testosterone	4.69	pg/ml	Irregular Menstruation
									熊小杰	3301533752	Female	35	Free testosterone	4.69	pg/ml	Irregular Menstruation
									丁陈晨	3302974034	Female	22	Free testosterone	4.76	pg/ml	Irregular Menstruation
									李平珍	3303810306	Female	31	Free testosterone	4.76	pg/ml	Irregular Menstruation
									史慧芳	3301353102	Female	34	Free testosterone	4.76	pg/ml	Irregular Menstruation
									徐翡	3303292935	Female	23	Free testosterone	4.76	pg/ml	Irregular Menstruation
									盛心悦	2401650913	Female	17	Free testosterone	4.76	pg/ml	Irregular Menstruation
									王佳	3303432548	Female	36	Free testosterone	4.76	pg/ml	Irregular Menstruation
									王美丁	3303554105	Female	19	Free testosterone	4.76	pg/ml	Irregular Menstruation
									沈欢	3302461744	Female	29	Free testosterone	4.76	pg/ml	Irregular Menstruation
									庄欣玉	3302417392	Female	14	Free testosterone	4.76	pg/ml	Irregular Menstruation
									徐梅	3302202242	Female	28	Free testosterone	4.76	pg/ml	Irregular Menstruation
									王婷	3303267359	Female	30	Free testosterone	4.76	pg/ml	Irregular Menstruation
									高佳宁	3303885145	Female	22	Free testosterone	4.83	pg/ml	Irregular Menstruation
									王璎琰	3302316790	Female	36	Free testosterone	4.83	pg/ml	Irregular Menstruation
									袁菲菲	3301858212	Female	34	Free testosterone	4.9	pg/ml	Irregular Menstruation
									高云	3301775058	Female	31	Free testosterone	4.9	pg/ml	Irregular Menstruation
									张结燕	3302377896	Female	23	Free testosterone	4.9	pg/ml	Irregular Menstruation
									陈宛宁	3303397981	Female	20	Free testosterone	4.9	pg/ml	Irregular Menstruation
									陈秋池	3302374570	Female	22	Free testosterone	4.97	pg/ml	Irregular Menstruation
									刘则君	3302381053	Female	26	Free testosterone	4.97	pg/ml	Irregular Menstruation
									孟倩芸	3303826256	Female	21	Free testosterone	4.97	pg/ml	Irregular Menstruation
									龚纯洁	3303805101	Female	28	Free testosterone	5.04	pg/ml	Irregular Menstruation
									王怡霏	3302864878	Female	16	Free testosterone	5.04	pg/ml	Irregular Menstruation
									赵桐鑫	3303741619	Female	19	Free testosterone	5.04	pg/ml	Irregular Menstruation
									舒宇嘉	3302696025	Female	21	Free testosterone	5.04	pg/ml	Irregular Menstruation
									郑安然	3301295408	Female	28	Free testosterone	5.04	pg/ml	Irregular Menstruation
									方倩	3302338808	Female	32	Free testosterone	5.11	pg/ml	Irregular Menstruation
									王宣予	3303651233	Female	20	Free testosterone	5.11	pg/ml	Irregular Menstruation
									孙沐菡	3303818651	Female	14	Free testosterone	5.18	pg/ml	Irregular Menstruation
									毕梦馨	3301656299	Female	28	Free testosterone	5.18	pg/ml	Irregular Menstruation
									蔺金蓉	3303353013	Female	25	Free testosterone	5.18	pg/ml	Irregular Menstruation
									黄云	3303791839	Female	33	Free testosterone	5.18	pg/ml	Irregular Menstruation
									庄静	3303828726	Female	25	Free testosterone	5.18	pg/ml	Irregular Menstruation
									陈柔霖	3302391449	Female	26	Free testosterone	5.18	pg/ml	Irregular Menstruation
									李亚丽	3302633861	Female	20	Free testosterone	5.18	pg/ml	Irregular Menstruation
									高紫宇	3302953453	Female	26	Free testosterone	5.25	pg/ml	Irregular Menstruation
									孙一航	3303828784	Female	24	Free testosterone	5.25	pg/ml	Irregular Menstruation
									姚震	3302657030	Female	22	Free testosterone	5.25	pg/ml	Irregular Menstruation
									宋钰	3303341817	Female	35	Free testosterone	5.25	pg/ml	Irregular Menstruation
									郑慧	2401024652	Female	20	Free testosterone	5.25	pg/ml	Irregular Menstruation
									高闫馨	3303860954	Female	20	Free testosterone	5.25	pg/ml	Irregular Menstruation
									朱琳	3303369124	Female	29	Free testosterone	5.39	pg/ml	Irregular Menstruation
									陈妤杨	2401187139	Female	18	Free testosterone	5.39	pg/ml	Irregular Menstruation
									崔小倩	3303616893	Female	28	Free testosterone	5.39	pg/ml	Irregular Menstruation
									吕爱	3302312862	Female	31	Free testosterone	5.39	pg/ml	Irregular Menstruation
									黎诗汝	3303629520	Female	25	Free testosterone	5.46	pg/ml	Irregular Menstruation
									邬颖熙	3303819170	Female	16	Free testosterone	5.46	pg/ml	Irregular Menstruation
									张颖	3302648048	Female	31	Free testosterone	5.46	pg/ml	Irregular Menstruation
									田佳易	3303870498	Female	25	Free testosterone	5.46	pg/ml	Irregular Menstruation
									刘玲玲	3302626825	Female	24	Free testosterone	5.53	pg/ml	Irregular Menstruation
									陈欣雨	3302502027	Female	22	Free testosterone	5.6	pg/ml	Irregular Menstruation
									汪芳	3303779792	Female	31	Free testosterone	5.6	pg/ml	Irregular Menstruation
									刘文倩	3303203320	Female	24	Free testosterone	5.6	pg/ml	Irregular Menstruation
									华红云	3303831104	Female	43	Free testosterone	5.6	pg/ml	Irregular Menstruation
									沈兰	3302870907	Female	25	Free testosterone	5.6	pg/ml	Irregular Menstruation
									郭俊霞	3301714832	Female	44	Free testosterone	5.6	pg/ml	Irregular Menstruation
									张莉	3302422614	Female	38	Free testosterone	5.67	pg/ml	Irregular Menstruation
									冯烟萌	3303648621	Female	20	Free testosterone	5.67	pg/ml	Irregular Menstruation
									曾艳峰	3303813550	Female	40	Free testosterone	5.74	pg/ml	Irregular Menstruation
									黄佳昕	3302834728	Female	18	Free testosterone	5.74	pg/ml	Irregular Menstruation
									杨晔	3303430326	Female	31	Free testosterone	5.81	pg/ml	Irregular Menstruation
									王怡霏	3302864878	Female	16	Free testosterone	5.88	pg/ml	Irregular Menstruation
									胡娜	3302448885	Female	28	Free testosterone	5.88	pg/ml	Irregular Menstruation
									祖艺伦	3303822733	Female	25	Free testosterone	5.88	pg/ml	Irregular Menstruation
									罗婕妤	3303715620	Female	26	Free testosterone	5.95	pg/ml	Irregular Menstruation
									王子君	3303019606	Female	32	Free testosterone	5.95	pg/ml	Irregular Menstruation
									杨子琪	3302834650	Female	17	Free testosterone	6.02	pg/ml	Irregular Menstruation
									彭辰	3301295390	Female	31	Free testosterone	6.16	pg/ml	Irregular Menstruation
									徐建齐	3303581873	Female	20	Free testosterone	6.16	pg/ml	Irregular Menstruation
									林娜	3303579285	Female	26	Free testosterone	6.23	pg/ml	Irregular Menstruation
									郭锦姗	3302525420	Female	17	Free testosterone	6.23	pg/ml	Irregular Menstruation
									张颖	3302648048	Female	31	Free testosterone	6.3	pg/ml	Irregular Menstruation
									吴琼	3302846013	Female	34	Free testosterone	6.37	pg/ml	Irregular Menstruation
									布鲁妞	3303415247	Female	30	Free testosterone	6.44	pg/ml	Irregular Menstruation
									夏林桦	3302845597	Female	20	Free testosterone	6.44	pg/ml	Irregular Menstruation
									张桂萌	3303468121	Female	21	Free testosterone	6.44	pg/ml	Irregular Menstruation
									袁小雨	3303248910	Female	20	Free testosterone	6.44	pg/ml	Irregular Menstruation
									潘滢	3303641029	Female	26	Free testosterone	6.44	pg/ml	Irregular Menstruation
									陈嘉珆	3303820003	Female	15	Free testosterone	6.51	pg/ml	Irregular Menstruation
									陈梦妍	3303484214	Female	19	Free testosterone	6.51	pg/ml	Irregular Menstruation
									翟慧	3303789206	Female	27	Free testosterone	6.58	pg/ml	Irregular Menstruation
									钱梦梦	3303413238	Female	28	Free testosterone	6.58	pg/ml	Irregular Menstruation
									庄静	3303828726	Female	25	Free testosterone	6.65	pg/ml	Irregular Menstruation
									刘畅	3303115700	Female	26	Free testosterone	6.65	pg/ml	Irregular Menstruation
									吴映雪	3301777008	Female	29	Free testosterone	6.72	pg/ml	Irregular Menstruation
									张雅俊	3302720272	Female	21	Free testosterone	6.79	pg/ml	Irregular Menstruation
									郁晶晶	2401331955	Female	32	Free testosterone	6.86	pg/ml	Irregular Menstruation
									耿佩佩	3302450435	Female	23	Free testosterone	6.86	pg/ml	Irregular Menstruation
									高瞻	3302543668	Female	27	Free testosterone	6.86	pg/ml	Irregular Menstruation
									沈欣瑞	3302557829	Female	20	Free testosterone	6.93	pg/ml	Irregular Menstruation
									李冬梅	3303719782	Female	31	Free testosterone	7	pg/ml	Irregular Menstruation
									柏文遥	3303121000	Female	27	Free testosterone	7	pg/ml	Irregular Menstruation
									钱晶晶	3302403422	Female	29	Free testosterone	7	pg/ml	Irregular Menstruation
									李笑	3303817036	Female	22	Free testosterone	7.14	pg/ml	Irregular Menstruation
									张韵	3302960226	Female	24	Free testosterone	7.28	pg/ml	Irregular Menstruation
									董倩云	3302315807	Female	34	Free testosterone	7.28	pg/ml	Irregular Menstruation
									林梦媛	3303783309	Female	24	Free testosterone	7.42	pg/ml	Irregular Menstruation
									林梦媛	3303783309	Female	24	Free testosterone	7.56	pg/ml	Irregular Menstruation
									尹香丽	3303783928	Female	25	Free testosterone	8.05	pg/ml	Irregular Menstruation
[truncated: 36 more rows]
